# Supplementary material for: Multiscale structural control of thiostannate chalcogels with two-dimensional crystalline constituents
Source: Nat Commun. 2022 Dec 23;13:7876. doi: 10.1038/s41467-022-35386-z (PMC9789151; doi:10.1038/s41467-022-35386-z)
Supplement: Supplementary file 3 — Source Data [file 41467_2022_35386_MOESM3_ESM.xlsx]

## Sheet: Figure 1c
Figure 1c: FT-IR
		x	y
		3996.36	1
		3994.43	1.00004
		3992.5	0.99997
		3990.57	0.99989
		3988.64	0.99992
		3986.71	0.99999
		3984.78	1
		3982.85	0.9999
		3980.93	0.99974
		3979	0.99961
		3977.07	0.99952
		3975.14	0.99951
		3973.21	0.99952
		3971.28	0.99947
		3969.35	0.99934
		3967.42	0.99918
		3965.5	0.999
		3963.57	0.9989
		3961.64	0.99895
		3959.71	0.999
		3957.78	0.99895
		3955.85	0.99883
		3953.92	0.99863
		3951.99	0.99841
		3950.07	0.99841
		3948.14	0.99862
		3946.21	0.99866
		3944.28	0.99856
		3942.35	0.99876
		3940.42	0.99901
		3938.49	0.99882
		3936.56	0.99827
		3934.64	0.99778
		3932.71	0.99781
		3930.78	0.99831
		3928.85	0.99843
		3926.92	0.99803
		3924.99	0.99787
		3923.06	0.99794
		3921.13	0.99765
		3919.21	0.99733
		3917.28	0.99768
		3915.35	0.99826
		3913.42	0.99821
		3911.49	0.99757
		3909.56	0.99668
		3907.63	0.99568
		3905.7	0.99519
		3903.78	0.99592
		3901.85	0.99741
		3899.92	0.99861
		3897.99	0.99876
		3896.06	0.99767
		3894.13	0.99634
		3892.2	0.99628
		3890.27	0.99695
		3888.35	0.99674
		3886.42	0.99639
		3884.49	0.99686
		3882.56	0.99716
		3880.63	0.99735
		3878.7	0.99752
		3876.77	0.99673
		3874.84	0.99563
		3872.92	0.9953
		3870.99	0.99587
		3869.06	0.99692
		3867.13	0.99717
		3865.2	0.99688
		3863.27	0.99728
		3861.34	0.99755
		3859.41	0.99635
		3857.49	0.99386
		3855.56	0.99231
		3853.63	0.99471
		3851.7	0.99903
		3849.77	0.99997
		3847.84	0.99807
		3845.91	0.99612
		3843.98	0.99518
		3842.06	0.99497
		3840.13	0.99544
		3838.2	0.99697
		3836.27	0.9985
		3834.34	0.99856
		3832.41	0.99781
		3830.48	0.99724
		3828.55	0.99678
		3826.63	0.99623
		3824.7	0.99546
		3822.77	0.99522
		3820.84	0.99658
		3818.91	0.99788
		3816.98	0.99803
		3815.05	0.99836
		3813.13	0.99823
		3811.2	0.9968
		3809.27	0.99541
		3807.34	0.99552
		3805.41	0.99624
		3803.48	0.99635
		3801.55	0.99703
		3799.62	0.99822
		3797.7	0.99841
		3795.77	0.9981
		3793.84	0.99778
		3791.91	0.99725
		3789.98	0.99676
		3788.05	0.99652
		3786.12	0.99657
		3784.19	0.99678
		3782.27	0.99689
		3780.34	0.99728
		3778.41	0.99796
		3776.48	0.99788
		3774.55	0.99683
		3772.62	0.99588
		3770.69	0.996
		3768.76	0.99691
		3766.84	0.99749
		3764.91	0.99742
		3762.98	0.99681
		3761.05	0.99621
		3759.12	0.99647
		3757.19	0.99678
		3755.26	0.99576
		3753.33	0.9945
		3751.41	0.99526
		3749.48	0.99714
		3747.55	0.99707
		3745.62	0.99643
		3743.69	0.99789
		3741.76	0.99911
		3739.83	0.99787
		3737.9	0.99622
		3735.98	0.99664
		3734.05	0.99858
		3732.12	0.9995
		3730.19	0.99853
		3728.26	0.99687
		3726.33	0.99613
		3724.4	0.99662
		3722.47	0.99745
		3720.55	0.99797
		3718.62	0.99784
		3716.69	0.99685
		3714.76	0.99558
		3712.83	0.99559
		3710.9	0.99757
		3708.97	0.99929
		3707.04	0.99899
		3705.12	0.99761
		3703.19	0.99694
		3701.26	0.99751
		3699.33	0.99811
		3697.4	0.99784
		3695.47	0.997
		3693.54	0.99612
		3691.61	0.99624
		3689.69	0.99812
		3687.76	1
		3685.83	0.99973
		3683.9	0.99793
		3681.97	0.99622
		3680.04	0.99508
		3678.11	0.9947
		3676.18	0.99605
		3674.26	0.99822
		3672.33	0.99865
		3670.4	0.99861
		3668.47	0.99944
		3666.54	0.9994
		3664.61	0.99832
		3662.68	0.99758
		3660.75	0.99728
		3658.83	0.99693
		3656.9	0.99686
		3654.97	0.99688
		3653.04	0.99616
		3651.11	0.99591
		3649.18	0.99785
		3647.25	1
		3645.32	0.99978
		3643.4	0.99794
		3641.47	0.9964
		3639.54	0.99575
		3637.61	0.99545
		3635.68	0.99502
		3633.75	0.9942
		3631.82	0.99315
		3629.89	0.99335
		3627.97	0.99535
		3626.04	0.99625
		3624.11	0.99482
		3622.18	0.99293
		3620.25	0.99225
		3618.32	0.99257
		3616.39	0.9924
		3614.46	0.99136
		3612.54	0.99026
		3610.61	0.98939
		3608.68	0.98895
		3606.75	0.98882
		3604.82	0.9881
		3602.89	0.98679
		3600.96	0.98571
		3599.03	0.98483
		3597.11	0.98375
		3595.18	0.98274
		3593.25	0.98175
		3591.32	0.98027
		3589.39	0.97898
		3587.46	0.97905
		3585.53	0.97944
		3583.6	0.97833
		3581.68	0.97619
		3579.75	0.97425
		3577.82	0.97284
		3575.89	0.97172
		3573.96	0.9706
		3572.03	0.96927
		3570.1	0.96781
		3568.17	0.96706
		3566.25	0.96731
		3564.32	0.96723
		3562.39	0.96604
		3560.46	0.96446
		3558.53	0.96305
		3556.6	0.96176
		3554.67	0.96069
		3552.74	0.95999
		3550.82	0.95929
		3548.89	0.95844
		3546.96	0.95804
		3545.03	0.95805
		3543.1	0.95739
		3541.17	0.95584
		3539.24	0.95433
		3537.31	0.95341
		3535.39	0.95263
		3533.46	0.95154
		3531.53	0.95038
		3529.6	0.94958
		3527.67	0.94918
		3525.74	0.94892
		3523.81	0.94846
		3521.88	0.94763
		3519.96	0.9466
		3518.03	0.94574
		3516.1	0.94512
		3514.17	0.94451
		3512.24	0.94371
		3510.31	0.94292
		3508.38	0.94233
		3506.45	0.9419
		3504.53	0.9417
		3502.6	0.9416
		3500.67	0.94121
		3498.74	0.94053
		3496.81	0.93989
		3494.88	0.93926
		3492.95	0.93852
		3491.02	0.93782
		3489.1	0.93739
		3487.17	0.93706
		3485.24	0.9365
		3483.31	0.93598
		3481.38	0.93583
		3479.45	0.93559
		3477.52	0.93484
		3475.59	0.93404
		3473.67	0.93366
		3471.74	0.93373
		3469.81	0.93395
		3467.88	0.93383
		3465.95	0.93314
		3464.02	0.93232
		3462.09	0.93186
		3460.17	0.93154
		3458.24	0.93097
		3456.31	0.93033
		3454.38	0.92988
		3452.45	0.92954
		3450.52	0.92931
		3448.59	0.92928
		3446.66	0.92933
		3444.74	0.92921
		3442.81	0.92899
		3440.88	0.92903
		3438.95	0.92942
		3437.02	0.92984
		3435.09	0.92991
		3433.16	0.92974
		3431.23	0.92967
		3429.31	0.92959
		3427.38	0.92927
		3425.45	0.92893
		3423.52	0.92892
		3421.59	0.92926
		3419.66	0.92964
		3417.73	0.9299
		3415.8	0.93031
		3413.88	0.93091
		3411.95	0.93141
		3410.02	0.93174
		3408.09	0.93199
		3406.16	0.93231
		3404.23	0.933
		3402.3	0.93403
		3400.37	0.93472
		3398.45	0.93468
		3396.52	0.93485
		3394.59	0.93563
		3392.66	0.93665
		3390.73	0.93725
		3388.8	0.93735
		3386.87	0.93756
		3384.94	0.93821
		3383.02	0.93913
		3381.09	0.9401
		3379.16	0.94104
		3377.23	0.94191
		3375.3	0.94275
		3373.37	0.94379
		3371.44	0.94523
		3369.51	0.94668
		3367.59	0.94765
		3365.66	0.94817
		3363.73	0.94872
		3361.8	0.94959
		3359.87	0.9505
		3357.94	0.95122
		3356.01	0.95202
		3354.08	0.95317
		3352.16	0.95451
		3350.23	0.95557
		3348.3	0.95617
		3346.37	0.95679
		3344.44	0.95773
		3342.51	0.95879
		3340.58	0.95983
		3338.65	0.96076
		3336.73	0.96135
		3334.8	0.96175
		3332.87	0.96222
		3330.94	0.96286
		3329.01	0.9637
		3327.08	0.96476
		3325.15	0.96568
		3323.22	0.9662
		3321.3	0.96655
		3319.37	0.967
		3317.44	0.96758
		3315.51	0.96826
		3313.58	0.96905
		3311.65	0.97002
		3309.72	0.97117
		3307.79	0.97222
		3305.87	0.97279
		3303.94	0.9728
		3302.01	0.97267
		3300.08	0.97288
		3298.15	0.97354
		3296.22	0.97434
		3294.29	0.97496
		3292.36	0.97527
		3290.44	0.97526
		3288.51	0.97516
		3286.58	0.97528
		3284.65	0.97565
		3282.72	0.97607
		3280.79	0.97644
		3278.86	0.97684
		3276.93	0.97741
		3275.01	0.9781
		3273.08	0.97877
		3271.15	0.97921
		3269.22	0.97923
		3267.29	0.97905
		3265.36	0.9791
		3263.43	0.97939
		3261.5	0.97973
		3259.58	0.98014
		3257.65	0.98069
		3255.72	0.98115
		3253.79	0.98139
		3251.86	0.98165
		3249.93	0.98216
		3248	0.98274
		3246.07	0.98309
		3244.15	0.98324
		3242.22	0.98338
		3240.29	0.98361
		3238.36	0.98402
		3236.43	0.98466
		3234.5	0.98531
		3232.57	0.98562
		3230.64	0.98559
		3228.72	0.9856
		3226.79	0.98578
		3224.86	0.98604
		3222.93	0.98637
		3221	0.98683
		3219.07	0.98729
		3217.14	0.98759
		3215.21	0.9878
		3213.29	0.98802
		3211.36	0.98821
		3209.43	0.98848
		3207.5	0.98887
		3205.57	0.98922
		3203.64	0.98947
		3201.71	0.98968
		3199.78	0.98988
		3197.86	0.99014
		3195.93	0.99043
		3194	0.99074
		3192.07	0.9911
		3190.14	0.99142
		3188.21	0.99163
		3186.28	0.9918
		3184.35	0.99202
		3182.43	0.99227
		3180.5	0.99249
		3178.57	0.99272
		3176.64	0.99293
		3174.71	0.99313
		3172.78	0.99334
		3170.85	0.99356
		3168.92	0.99375
		3167	0.99392
		3165.07	0.99413
		3163.14	0.99435
		3161.21	0.99456
		3159.28	0.99475
		3157.35	0.99505
		3155.42	0.99556
		3153.49	0.99612
		3151.57	0.99632
		3149.64	0.99611
		3147.71	0.99589
		3145.78	0.99591
		3143.85	0.99614
		3141.92	0.99657
		3139.99	0.997
		3138.06	0.99706
		3136.14	0.99676
		3134.21	0.99663
		3132.28	0.99687
		3130.35	0.99716
		3128.42	0.99721
		3126.49	0.99716
		3124.56	0.99733
		3122.64	0.99786
		3120.71	0.99852
		3118.78	0.99895
		3116.85	0.999
		3114.92	0.99873
		3112.99	0.99841
		3111.06	0.99838
		3109.13	0.99849
		3107.21	0.99837
		3105.28	0.99817
		3103.35	0.99825
		3101.42	0.99857
		3099.49	0.9987
		3097.56	0.99849
		3095.63	0.99837
		3093.7	0.99859
		3091.78	0.99898
		3089.85	0.99925
		3087.92	0.99943
		3085.99	0.99964
		3084.06	0.99981
		3082.13	0.99989
		3080.2	0.99998
		3078.27	0.99992
		3076.35	0.99955
		3074.42	0.99914
		3072.49	0.99902
		3070.56	0.99924
		3068.63	0.99955
		3066.7	0.99965
		3064.77	0.99946
		3062.84	0.99918
		3060.92	0.999
		3058.99	0.99909
		3057.06	0.99937
		3055.13	0.99959
		3053.2	0.99968
		3051.27	0.99969
		3049.34	0.99963
		3047.41	0.99966
		3045.49	0.99988
		3043.56	1.00006
		3041.63	0.99999
		3039.7	0.99974
		3037.77	0.9996
		3035.84	0.99971
		3033.91	0.99977
		3031.98	0.99959
		3030.06	0.99936
		3028.13	0.9992
		3026.2	0.99919
		3024.27	0.99927
		3022.34	0.99932
		3020.41	0.99942
		3018.48	0.99961
		3016.55	0.99984
		3014.63	1
		3012.7	0.99997
		3010.77	0.99967
		3008.84	0.99921
		3006.91	0.99889
		3004.98	0.99881
		3003.05	0.99884
		3001.12	0.99893
		2999.2	0.99912
		2997.27	0.99921
		2995.34	0.99917
		2993.41	0.99908
		2991.48	0.99871
		2989.55	0.99803
		2987.62	0.99739
		2985.69	0.99689
		2983.77	0.99644
		2981.84	0.99589
		2979.91	0.99501
		2977.98	0.99388
		2976.05	0.99286
		2974.12	0.99207
		2972.19	0.99146
		2970.26	0.99121
		2968.34	0.99142
		2966.41	0.99203
		2964.48	0.99288
		2962.55	0.99366
		2960.62	0.99418
		2958.69	0.99457
		2956.76	0.99503
		2954.83	0.9956
		2952.91	0.99608
		2950.98	0.99625
		2949.05	0.99636
		2947.12	0.99657
		2945.19	0.9966
		2943.26	0.99626
		2941.33	0.99572
		2939.4	0.99522
		2937.48	0.99484
		2935.55	0.99451
		2933.62	0.99429
		2931.69	0.99417
		2929.76	0.99391
		2927.83	0.99339
		2925.9	0.99282
		2923.97	0.99246
		2922.05	0.99238
		2920.12	0.99259
		2918.19	0.99299
		2916.26	0.9935
		2914.33	0.99408
		2912.4	0.99453
		2910.47	0.99467
		2908.54	0.99461
		2906.62	0.9946
		2904.69	0.99467
		2902.76	0.99466
		2900.83	0.9946
		2898.9	0.99468
		2896.97	0.99484
		2895.04	0.99484
		2893.11	0.99471
		2891.19	0.99468
		2889.26	0.99477
		2887.33	0.99486
		2885.4	0.99495
		2883.47	0.99506
		2881.54	0.99518
		2879.61	0.99532
		2877.68	0.99554
		2875.76	0.99593
		2873.83	0.99631
		2871.9	0.99634
		2869.97	0.99616
		2868.04	0.99611
		2866.11	0.99624
		2864.18	0.99643
		2862.25	0.99664
		2860.33	0.99678
		2858.4	0.99673
		2856.47	0.99653
		2854.54	0.99632
		2852.61	0.99617
		2850.68	0.99626
		2848.75	0.99666
		2846.82	0.99714
		2844.9	0.99753
		2842.97	0.99797
		2841.04	0.99858
		2839.11	0.99914
		2837.18	0.99935
		2835.25	0.99929
		2833.32	0.99919
		2831.39	0.99914
		2829.47	0.99915
		2827.54	0.99918
		2825.61	0.99925
		2823.68	0.99933
		2821.75	0.99939
		2819.82	0.9994
		2817.89	0.99939
		2815.96	0.9994
		2814.04	0.99948
		2812.11	0.99964
		2810.18	0.99977
		2808.25	0.99972
		2806.32	0.99959
		2804.39	0.99955
		2802.46	0.99962
		2800.53	0.99983
		2798.61	1.00003
		2796.68	1.00005
		2794.75	0.99996
		2792.82	0.99998
		2790.89	1.0001
		2788.96	1.00012
		2787.03	0.99995
		2785.1	0.99978
		2783.18	0.9997
		2781.25	0.99969
		2779.32	0.99974
		2777.39	0.99989
		2775.46	1
		2773.53	0.99995
		2771.6	0.9998
		2769.68	0.99973
		2767.75	0.99975
		2765.82	0.99977
		2763.89	0.99974
		2761.96	0.99972
		2760.03	0.9997
		2758.1	0.99971
		2756.17	0.99975
		2754.25	0.99978
		2752.32	0.99984
		2750.39	0.99995
		2748.46	1
		2746.53	0.99995
		2744.6	0.99983
		2742.67	0.99976
		2740.74	0.99978
		2738.82	0.99986
		2736.89	0.99985
		2734.96	0.99973
		2733.03	0.99967
		2731.1	0.99971
		2729.17	0.99982
		2727.24	0.99996
		2725.31	1
		2723.39	0.99995
		2721.46	0.99985
		2719.53	0.99975
		2717.6	0.99971
		2715.67	0.99972
		2713.74	0.99973
		2711.81	0.99976
		2709.88	0.9998
		2707.96	0.9998
		2706.03	0.99977
		2704.1	0.99975
		2702.17	0.99977
		2700.24	0.99981
		2698.31	0.99983
		2696.38	0.99983
		2694.45	0.99982
		2692.53	0.99979
		2690.6	0.99978
		2688.67	0.9998
		2686.74	0.99984
		2684.81	0.99987
		2682.88	0.99995
		2680.95	1.00008
		2679.02	1.00016
		2677.1	1.00011
		2675.17	1.00002
		2673.24	0.99997
		2671.31	0.99997
		2669.38	0.99998
		2667.45	0.99997
		2665.52	0.99996
		2663.59	0.99997
		2661.67	1
		2659.74	1.00001
		2657.81	1
		2655.88	0.99997
		2653.95	0.99995
		2652.02	0.99992
		2650.09	0.99992
		2648.16	0.99998
		2646.24	1.00002
		2644.31	1.00002
		2642.38	1.00003
		2640.45	1.00011
		2638.52	1.0002
		2636.59	1.00019
		2634.66	1.00011
		2632.73	1.00006
		2630.81	1.00006
		2628.88	1.00009
		2626.95	1.00011
		2625.02	1.0001
		2623.09	1.00004
		2621.16	0.99999
		2619.23	0.99996
		2617.3	0.99997
		2615.38	0.99996
		2613.45	0.99993
		2611.52	0.99993
		2609.59	0.99997
		2607.66	1
		2605.73	0.99999
		2603.8	0.99997
		2601.87	0.99994
		2599.95	0.99992
		2598.02	0.99992
		2596.09	0.99994
		2594.16	0.99999
		2592.23	1.00002
		2590.3	1.00003
		2588.37	1.00004
		2586.44	1.00005
		2584.52	1.00006
		2582.59	1.00005
		2580.66	1.00003
		2578.73	1.00004
		2576.8	1.00006
		2574.87	1.00005
		2572.94	1.00004
		2571.01	1.00007
		2569.09	1.00007
		2567.16	1.00003
		2565.23	1
		2563.3	1
		2561.37	1.00001
		2559.44	1.00002
		2557.51	0.99999
		2555.58	0.99997
		2553.66	0.99996
		2551.73	0.99998
		2549.8	0.99999
		2547.87	0.99999
		2545.94	1
		2544.01	0.99999
		2542.08	0.99996
		2540.15	0.99996
		2538.23	0.99998
		2536.3	0.99999
		2534.37	1
		2532.44	1.00002
		2530.51	1
		2528.58	0.99996
		2526.65	0.99997
		2524.72	1.00001
		2522.8	1.00004
		2520.87	1.00003
		2518.94	1.00001
		2517.01	0.99997
		2515.08	0.99995
		2513.15	0.99995
		2511.22	0.99996
		2509.29	0.99997
		2507.37	0.99996
		2505.44	0.99995
		2503.51	0.99994
		2501.58	0.99993
		2499.65	0.99993
		2497.72	0.99997
		2495.79	1
		2493.86	0.99998
		2491.94	0.99993
		2490.01	0.99991
		2488.08	0.99996
		2486.15	0.99998
		2484.22	0.99996
		2482.29	0.99997
		2480.36	1.00001
		2478.43	1.00002
		2476.51	1
		2474.58	1.00001
		2472.65	1.00004
		2470.72	1.00004
		2468.79	1.00002
		2466.86	1
		2464.93	0.99998
		2463	0.99996
		2461.08	0.99996
		2459.15	0.99997
		2457.22	0.99999
		2455.29	1
		2453.36	0.99999
		2451.43	1
		2449.5	1
		2447.57	0.99995
		2445.65	0.99989
		2443.72	0.99988
		2441.79	0.99989
		2439.86	0.99987
		2437.93	0.99984
		2436	0.99984
		2434.07	0.99982
		2432.14	0.99975
		2430.22	0.99969
		2428.29	0.9997
		2426.36	0.99973
		2424.43	0.99971
		2422.5	0.99968
		2420.57	0.99969
		2418.64	0.99969
		2416.72	0.99964
		2414.79	0.9996
		2412.86	0.99959
		2410.93	0.99957
		2409	0.99953
		2407.07	0.99951
		2405.14	0.99951
		2403.21	0.9995
		2401.29	0.99946
		2399.36	0.9994
		2397.43	0.99937
		2395.5	0.99937
		2393.57	0.99938
		2391.64	0.9994
		2389.71	0.99939
		2387.78	0.99929
		2385.86	0.99907
		2383.93	0.99875
		2382	0.99841
		2380.07	0.99811
		2378.14	0.99791
		2376.21	0.99781
		2374.28	0.99779
		2372.35	0.99786
		2370.43	0.998
		2368.5	0.99818
		2366.57	0.99833
		2364.64	0.99849
		2362.71	0.99875
		2360.78	0.99908
		2358.85	0.99939
		2356.92	0.99965
		2355	0.99989
		2353.07	1
		2351.14	0.99971
		2349.21	0.99882
		2347.28	0.99795
		2345.35	0.99781
		2343.42	0.99838
		2341.49	0.999
		2339.57	0.99937
		2337.64	0.99954
		2335.71	0.99953
		2333.78	0.99938
		2331.85	0.99928
		2329.92	0.99932
		2327.99	0.99929
		2326.06	0.99914
		2324.14	0.99907
		2322.21	0.99917
		2320.28	0.99928
		2318.35	0.99929
		2316.42	0.99925
		2314.49	0.99922
		2312.56	0.99922
		2310.63	0.99922
		2308.71	0.99923
		2306.78	0.99926
		2304.85	0.99931
		2302.92	0.99936
		2300.99	0.99941
		2299.06	0.99947
		2297.13	0.99953
		2295.2	0.99959
		2293.28	0.99966
		2291.35	0.99972
		2289.42	0.99973
		2287.49	0.99972
		2285.56	0.99972
		2283.63	0.99973
		2281.7	0.99972
		2279.77	0.99973
		2277.85	0.99978
		2275.92	0.99983
		2273.99	0.99984
		2272.06	0.99986
		2270.13	0.99991
		2268.2	0.99994
		2266.27	0.9999
		2264.34	0.99985
		2262.42	0.99988
		2260.49	0.99993
		2258.56	0.99995
		2256.63	0.99997
		2254.7	1.00001
		2252.77	1.00001
		2250.84	0.99995
		2248.91	0.99982
		2246.99	0.99987
		2245.06	0.99993
		2243.13	0.99995
		2241.2	0.99996
		2239.27	0.99998
		2237.34	0.99999
		2235.41	0.99999
		2233.48	1
		2231.56	1.00001
		2229.63	1.00001
		2227.7	0.99998
		2225.77	0.99995
		2223.84	0.99996
		2221.91	0.99999
		2219.98	1
		2218.05	1
		2216.13	0.99998
		2214.2	0.99996
		2212.27	0.99998
		2210.34	0.99999
		2208.41	0.99995
		2206.48	0.99992
		2204.55	0.99995
		2202.62	1
		2200.7	0.99999
		2198.77	0.99997
		2196.84	0.99999
		2194.91	1
		2192.98	0.99998
		2191.05	0.99995
		2189.12	0.99995
		2187.19	0.99998
		2185.27	1
		2183.34	1.00001
		2181.41	0.99999
		2179.48	1
		2177.55	1.00001
		2175.62	0.99999
		2173.69	0.99997
		2171.76	0.99998
		2169.84	1.00001
		2167.91	1.00001
		2165.98	0.99998
		2164.05	0.99996
		2162.12	0.99996
		2160.19	0.99994
		2158.26	0.99991
		2156.33	0.99995
		2154.41	1.00001
		2152.48	1.00001
		2150.55	0.99997
		2148.62	0.99996
		2146.69	0.99999
		2144.76	1
		2142.83	1
		2140.9	1
		2138.98	0.99999
		2137.05	0.99996
		2135.12	0.99995
		2133.19	0.99997
		2131.26	0.99997
		2129.33	0.99995
		2127.4	0.99994
		2125.47	0.99993
		2123.55	0.99991
		2121.62	0.99991
		2119.69	0.99992
		2117.76	0.99993
		2115.83	0.99993
		2113.9	0.99994
		2111.97	0.99996
		2110.04	0.99996
		2108.12	0.99994
		2106.19	0.99995
		2104.26	1
		2102.33	1.00002
		2100.4	0.99998
		2098.47	0.99992
		2096.54	0.99992
		2094.61	0.99994
		2092.69	0.99995
		2090.76	0.99995
		2088.83	0.99996
		2086.9	0.99998
		2084.97	0.99997
		2083.04	0.99996
		2081.11	0.99993
		2079.19	0.9999
		2077.26	0.99988
		2075.33	0.99987
		2073.4	0.99987
		2071.47	0.99988
		2069.54	0.99987
		2067.61	0.99987
		2065.68	0.9999
		2063.76	0.99995
		2061.83	0.99996
		2059.9	0.99992
		2057.97	0.99989
		2056.04	0.9999
		2054.11	0.99993
		2052.18	0.99992
		2050.25	0.9999
		2048.33	0.99992
		2046.4	0.99993
		2044.47	0.99989
		2042.54	0.99989
		2040.61	0.99995
		2038.68	0.99996
		2036.75	0.99991
		2034.82	0.99987
		2032.9	0.99989
		2030.97	0.99991
		2029.04	0.99989
		2027.11	0.99986
		2025.18	0.99987
		2023.25	0.99989
		2021.32	0.99987
		2019.39	0.99985
		2017.47	0.99993
		2015.54	1
		2013.61	0.99997
		2011.68	0.99992
		2009.75	0.9999
		2007.82	0.99989
		2005.89	0.99987
		2003.96	0.99985
		2002.04	0.99984
		2000.11	0.99987
		1998.18	0.9999
		1996.25	0.99987
		1994.32	0.99986
		1992.39	0.99997
		1990.46	1.00009
		1988.53	1.00005
		1986.61	0.99997
		1984.68	0.99989
		1982.75	0.99982
		1980.82	0.99979
		1978.89	0.9998
		1976.96	0.9998
		1975.03	0.99978
		1973.1	0.99977
		1971.18	0.99979
		1969.25	0.99984
		1967.32	0.99994
		1965.39	0.99999
		1963.46	0.9999
		1961.53	0.99981
		1959.6	0.99977
		1957.67	0.99976
		1955.75	0.99978
		1953.82	0.9998
		1951.89	0.99979
		1949.96	0.99977
		1948.03	0.99973
		1946.1	0.99972
		1944.17	0.99986
		1942.24	1.00008
		1940.32	1.00006
		1938.39	0.99982
		1936.46	0.99967
		1934.53	0.99962
		1932.6	0.99958
		1930.67	0.99953
		1928.74	0.99949
		1926.81	0.99944
		1924.89	0.99951
		1922.96	0.9997
		1921.03	0.99977
		1919.1	0.99981
		1917.17	0.99994
		1915.24	0.99986
		1913.31	0.99958
		1911.38	0.99949
		1909.46	0.99964
		1907.53	0.99971
		1905.6	0.9996
		1903.67	0.99946
		1901.74	0.9994
		1899.81	0.99936
		1897.88	0.99935
		1895.95	0.99941
		1894.03	0.99947
		1892.1	0.99947
		1890.17	0.99959
		1888.24	0.9997
		1886.31	0.99954
		1884.38	0.99929
		1882.45	0.99916
		1880.52	0.99911
		1878.6	0.99909
		1876.67	0.99909
		1874.74	0.99902
		1872.81	0.99893
		1870.88	0.99909
		1868.95	0.99965
		1867.02	1
		1865.09	0.99973
		1863.17	0.99924
		1861.24	0.999
		1859.31	0.99899
		1857.38	0.99904
		1855.45	0.99905
		1853.52	0.99904
		1851.59	0.99901
		1849.66	0.99897
		1847.74	0.99902
		1845.81	0.99933
		1843.88	0.99983
		1841.95	0.99992
		1840.02	0.99951
		1838.09	0.99916
		1836.16	0.99906
		1834.23	0.99899
		1832.31	0.99911
		1830.38	0.99959
		1828.45	0.99999
		1826.52	0.99995
		1824.59	0.99978
		1822.66	0.99956
		1820.73	0.99924
		1818.8	0.99901
		1816.88	0.99894
		1814.95	0.99893
		1813.02	0.99904
		1811.09	0.99928
		1809.16	0.99938
		1807.23	0.9992
		1805.3	0.9989
		1803.37	0.99879
		1801.45	0.99902
		1799.52	0.99932
		1797.59	0.99932
		1795.66	0.99915
		1793.73	0.99934
		1791.8	0.99981
		1789.87	0.99977
		1787.94	0.9991
		1786.02	0.99855
		1784.09	0.9985
		1782.16	0.99873
		1780.23	0.99891
		1778.3	0.99879
		1776.37	0.99855
		1774.44	0.99879
		1772.51	0.99958
		1770.59	1
		1768.66	0.99963
		1766.73	0.99899
		1764.8	0.99858
		1762.87	0.9986
		1760.94	0.99884
		1759.01	0.99889
		1757.08	0.99878
		1755.16	0.99856
		1753.23	0.99841
		1751.3	0.99887
		1749.37	0.99973
		1747.44	0.99998
		1745.51	0.99954
		1743.58	0.99908
		1741.65	0.99901
		1739.73	0.99907
		1737.8	0.99884
		1735.87	0.99881
		1733.94	0.99956
		1732.01	1.00007
		1730.08	0.99951
		1728.15	0.99855
		1726.23	0.99791
		1724.3	0.99762
		1722.37	0.99746
		1720.44	0.99759
		1718.51	0.99856
		1716.58	0.99989
		1714.65	1.00005
		1712.72	0.99906
		1710.8	0.99803
		1708.87	0.9976
		1706.94	0.9978
		1705.01	0.99809
		1703.08	0.99812
		1701.15	0.99857
		1699.22	0.99958
		1697.29	1
		1695.37	0.99952
		1693.44	0.99849
		1691.51	0.9975
		1689.58	0.99706
		1687.65	0.99715
		1685.72	0.99797
		1683.79	0.99918
		1681.86	0.99907
		1679.94	0.99766
		1678.01	0.99643
		1676.08	0.99612
		1674.15	0.99624
		1672.22	0.99618
		1670.29	0.996
		1668.36	0.99546
		1666.43	0.9942
		1664.51	0.99291
		1662.58	0.99202
		1660.65	0.99096
		1658.72	0.98946
		1656.79	0.98825
		1654.86	0.9883
		1652.93	0.98921
		1651	0.98886
		1649.08	0.98747
		1647.15	0.98639
		1645.22	0.98528
		1643.29	0.98349
		1641.36	0.98173
		1639.43	0.98074
		1637.5	0.98066
		1635.57	0.98076
		1633.65	0.97983
		1631.72	0.9782
		1629.79	0.97714
		1627.86	0.977
		1625.93	0.97727
		1624	0.97759
		1622.07	0.97762
		1620.14	0.97737
		1618.22	0.97772
		1616.29	0.97881
		1614.36	0.97937
		1612.43	0.97928
		1610.5	0.97959
		1608.57	0.9805
		1606.64	0.98147
		1604.71	0.98237
		1602.79	0.98333
		1600.86	0.98427
		1598.93	0.9851
		1597	0.98592
		1595.07	0.98676
		1593.14	0.98746
		1591.21	0.988
		1589.28	0.98846
		1587.36	0.98888
		1585.43	0.98922
		1583.5	0.98948
		1581.57	0.98965
		1579.64	0.98992
		1577.71	0.99076
		1575.78	0.99191
		1573.85	0.99218
		1571.93	0.99195
		1570	0.99239
		1568.07	0.99307
		1566.14	0.99312
		1564.21	0.99278
		1562.28	0.99283
		1560.35	0.99447
		1558.42	0.9972
		1556.5	0.99784
		1554.57	0.99656
		1552.64	0.99542
		1550.71	0.995
		1548.78	0.99488
		1546.85	0.99485
		1544.92	0.9953
		1542.99	0.99663
		1541.07	0.99845
		1539.14	0.99913
		1537.21	0.99791
		1535.28	0.9967
		1533.35	0.99664
		1531.42	0.99674
		1529.49	0.99644
		1527.56	0.99647
		1525.64	0.99704
		1523.71	0.99778
		1521.78	0.99853
		1519.85	0.99891
		1517.92	0.99879
		1515.99	0.99834
		1514.06	0.99761
		1512.13	0.99696
		1510.21	0.99713
		1508.28	0.99852
		1506.35	1
		1504.42	0.9996
		1502.49	0.99806
		1500.56	0.99723
		1498.63	0.99752
		1496.7	0.99804
		1494.78	0.99793
		1492.85	0.99756
		1490.92	0.99781
		1488.99	0.99849
		1487.06	0.9985
		1485.13	0.9978
		1483.2	0.99711
		1481.27	0.99677
		1479.35	0.99663
		1477.42	0.99669
		1475.49	0.99718
		1473.56	0.99793
		1471.63	0.9981
		1469.7	0.99727
		1467.77	0.99637
		1465.84	0.99621
		1463.92	0.99634
		1461.99	0.9961
		1460.06	0.99608
		1458.13	0.99697
		1456.2	0.99782
		1454.27	0.99732
		1452.34	0.99617
		1450.41	0.99553
		1448.49	0.99556
		1446.56	0.99574
		1444.63	0.99572
		1442.7	0.99562
		1440.77	0.99569
		1438.84	0.99613
		1436.91	0.997
		1434.98	0.99761
		1433.06	0.99754
		1431.13	0.99739
		1429.2	0.99737
		1427.27	0.99723
		1425.34	0.99713
		1423.41	0.99718
		1421.48	0.99731
		1419.55	0.99769
		1417.63	0.99803
		1415.7	0.99773
		1413.77	0.99708
		1411.84	0.99668
		1409.91	0.99658
		1407.98	0.9966
		1406.05	0.99667
		1404.12	0.99673
		1402.2	0.9967
		1400.27	0.99675
		1398.34	0.99697
		1396.41	0.99724
		1394.48	0.99734
		1392.55	0.99703
		1390.62	0.99651
		1388.69	0.9963
		1386.77	0.99635
		1384.84	0.99617
		1382.91	0.99583
		1380.98	0.99576
		1379.05	0.99598
		1377.12	0.99633
		1375.19	0.99676
		1373.27	0.99709
		1371.34	0.99712
		1369.41	0.99704
		1367.48	0.99705
		1365.55	0.99724
		1363.62	0.99764
		1361.69	0.99803
		1359.76	0.99807
		1357.84	0.9979
		1355.91	0.99781
		1353.98	0.99784
		1352.05	0.99791
		1350.12	0.998
		1348.19	0.99806
		1346.26	0.99808
		1344.33	0.99815
		1342.41	0.99834
		1340.48	0.99872
		1338.55	0.99913
		1336.62	0.99929
		1334.69	0.99916
		1332.76	0.99901
		1330.83	0.99903
		1328.9	0.99919
		1326.98	0.99931
		1325.05	0.99932
		1323.12	0.99936
		1321.19	0.99949
		1319.26	0.99962
		1317.33	0.99968
		1315.4	0.99972
		1313.47	0.99977
		1311.55	0.99977
		1309.62	0.99975
		1307.69	0.99977
		1305.76	0.99978
		1303.83	0.99974
		1301.9	0.99974
		1299.97	0.99978
		1298.04	0.99979
		1296.12	0.99977
		1294.19	0.99977
		1292.26	0.99978
		1290.33	0.99974
		1288.4	0.99969
		1286.47	0.99966
		1284.54	0.9996
		1282.61	0.9995
		1280.69	0.9994
		1278.76	0.99932
		1276.83	0.99922
		1274.9	0.99913
		1272.97	0.99906
		1271.04	0.99899
		1269.11	0.99885
		1267.18	0.99866
		1265.26	0.99853
		1263.33	0.99851
		1261.4	0.99861
		1259.47	0.99874
		1257.54	0.99887
		1255.61	0.99906
		1253.68	0.99926
		1251.75	0.99941
		1249.83	0.99951
		1247.9	0.99962
		1245.97	0.99971
		1244.04	0.99975
		1242.11	0.99975
		1240.18	0.99978
		1238.25	0.99984
		1236.32	0.99989
		1234.4	0.99989
		1232.47	0.9999
		1230.54	0.99996
		1228.61	1
		1226.68	1.00003
		1224.75	1.00006
		1222.82	1.0001
		1220.89	1.00012
		1218.97	1.0001
		1217.04	1.00009
		1215.11	1.00009
		1213.18	1.00006
		1211.25	1.00004
		1209.32	1.00002
		1207.39	0.99999
		1205.46	0.99994
		1203.54	0.99987
		1201.61	0.99975
		1199.68	0.99965
		1197.75	0.99953
		1195.82	0.99937
		1193.89	0.99913
		1191.96	0.99879
		1190.03	0.99839
		1188.11	0.99796
		1186.18	0.99746
		1184.25	0.99684
		1182.32	0.99612
		1180.39	0.99544
		1178.46	0.99478
		1176.53	0.99406
		1174.6	0.99331
		1172.68	0.99255
		1170.75	0.99172
		1168.82	0.99085
		1166.89	0.99003
		1164.96	0.98928
		1163.03	0.98853
		1161.1	0.98782
		1159.17	0.98713
		1157.25	0.98646
		1155.32	0.98583
		1153.39	0.98529
		1151.46	0.9848
		1149.53	0.9843
		1147.6	0.98381
		1145.67	0.98337
		1143.74	0.98288
		1141.82	0.98233
		1139.89	0.98179
		1137.96	0.98131
		1136.03	0.98083
		1134.1	0.98033
		1132.17	0.97985
		1130.24	0.97948
		1128.31	0.97918
		1126.39	0.97888
		1124.46	0.97865
		1122.53	0.97857
		1120.6	0.97861
		1118.67	0.97865
		1116.74	0.97867
		1114.81	0.97882
		1112.88	0.97915
		1110.96	0.97958
		1109.03	0.98007
		1107.1	0.9807
		1105.17	0.98144
		1103.24	0.98208
		1101.31	0.98253
		1099.38	0.9829
		1097.45	0.98331
		1095.53	0.98364
		1093.6	0.98382
		1091.67	0.98399
		1089.74	0.98428
		1087.81	0.98462
		1085.88	0.98493
		1083.95	0.98523
		1082.02	0.9856
		1080.1	0.98601
		1078.17	0.98637
		1076.24	0.98669
		1074.31	0.98705
		1072.38	0.98742
		1070.45	0.98771
		1068.52	0.98793
		1066.59	0.98816
		1064.67	0.98832
		1062.74	0.98824
		1060.81	0.98787
		1058.88	0.98724
		1056.95	0.98631
		1055.02	0.98513
		1053.09	0.98396
		1051.16	0.98303
		1049.24	0.98232
		1047.31	0.98187
		1045.38	0.98182
		1043.45	0.98201
		1041.52	0.98226
		1039.59	0.98267
		1037.66	0.98345
		1035.74	0.98447
		1033.81	0.98538
		1031.88	0.98611
		1029.95	0.98674
		1028.02	0.98704
		1026.09	0.98677
		1024.16	0.98617
		1022.23	0.98548
		1020.31	0.98468
		1018.38	0.98378
		1016.45	0.98296
		1014.52	0.98217
		1012.59	0.98129
		1010.66	0.9804
		1008.73	0.97965
		1006.8	0.97904
		1004.88	0.97857
		1002.95	0.97833
		1001.02	0.97836
		999.089	0.97867
		997.16	0.97938
		995.231	0.9806
		993.303	0.98215
		991.374	0.98378
		989.445	0.98546
		987.516	0.98717
		985.588	0.9887
		983.659	0.98992
		981.73	0.99099
		979.801	0.99201
		977.873	0.99284
		975.944	0.99342
		974.015	0.99392
		972.087	0.99448
		970.158	0.995
		968.229	0.99533
		966.3	0.99555
		964.372	0.99585
		962.443	0.99624
		960.514	0.99649
		958.585	0.99656
		956.657	0.99674
		954.728	0.99712
		952.799	0.9974
		950.87	0.99746
		948.942	0.99752
		947.013	0.99775
		945.084	0.99795
		943.155	0.998
		941.227	0.99807
		939.298	0.99823
		937.369	0.99834
		935.44	0.99838
		933.512	0.99847
		931.583	0.9986
		929.654	0.99868
		927.725	0.99875
		925.797	0.99885
		923.868	0.99897
		921.939	0.99909
		920.01	0.99922
		918.082	0.99929
		916.153	0.99928
		914.224	0.9993
		912.295	0.9994
		910.367	0.9994
		908.438	0.99933
		906.509	0.99936
		904.58	0.9994
		902.652	0.99928
		900.723	0.99909
		898.794	0.99906
		896.866	0.99911
		894.937	0.99901
		893.008	0.99879
		891.079	0.99858
		889.151	0.99826
		887.222	0.99773
		885.293	0.99711
		883.364	0.99656
		881.436	0.99612
		879.507	0.99587
		877.578	0.99589
		875.649	0.99612
		873.721	0.99649
		871.792	0.99707
		869.863	0.99777
		867.934	0.99836
		866.006	0.99878
		864.077	0.99913
		862.148	0.99943
		860.219	0.99961
		858.291	0.99973
		856.362	0.99988
		854.433	1
		852.504	1
		850.576	0.99999
		848.647	1.00007
		846.718	1.00012
		844.789	1.00016
		842.861	1.00019
		840.932	1.00019
		839.003	1.00017
		837.074	1.00019
		835.146	1.00023
		833.217	1.00019
		831.288	1.00012
		829.36	1.00019
		827.431	1.00031
		825.502	1.00028
		823.573	1.00023
		821.645	1.00036
		819.716	1.00049
		817.787	1.00037
		815.858	1.00017
		813.93	1.00014
		812.001	1.00013
		810.072	1.00002
		808.143	0.99996
		806.215	1
		804.286	0.99999
		802.357	0.99992
		800.428	0.9999
		798.5	0.99996
		796.571	1.00005
		794.642	1.00017
		792.713	1.00024
		790.785	1.00026
		788.856	1.00027
		786.927	1.00038
		784.998	1.00042
		783.07	1.00032
		781.141	1.00031
		779.212	1.00042
		777.283	1.0004
		775.355	1.00025
		773.426	1.00025
		771.497	1.00031
		769.568	1.0002
		767.64	1.00012
		765.711	1.00026
		763.782	1.00038
		761.854	1.00033
		759.925	1.00028
		757.996	1.00022
		756.067	1.00006
		754.139	0.99995
		752.21	1
		750.281	1.00005
		748.352	0.99991
		746.424	0.99985
		744.495	0.99988
		742.566	0.99975
		740.637	0.99962
		738.709	0.9998
		736.78	1.00001
		734.851	0.99991
		732.922	0.99982
		730.994	1.00001
		729.065	1.00003
		727.136	0.9997
		725.207	0.99946
		723.279	0.99917
		721.35	0.999
		719.421	0.99892
		717.492	0.99895
		715.564	0.99893
		713.635	0.99876
		711.706	0.99859
		709.777	0.99838
		707.849	0.99796
		705.92	0.99745
		703.991	0.99703
		702.062	0.9965
		700.134	0.99571
		698.205	0.99489
		696.276	0.99417
		694.347	0.99334
		692.419	0.99238
		690.49	0.99157
		688.561	0.99092
		686.633	0.99019
		684.704	0.9894
		682.775	0.9887
		680.846	0.98799
		678.918	0.98728
		676.989	0.98681
		675.06	0.98658
		673.131	0.98625
		671.203	0.98604
		669.274	0.98667
		667.345	0.98781
		665.416	0.98819
		663.488	0.98826
		661.559	0.9888
		659.63	0.98962
		657.701	0.99042
		655.773	0.99114
		653.844	0.9918
		651.915	0.99228
		649.986	0.99252
		648.058	0.9926
		646.129	0.99261
		644.2	0.99256
		642.271	0.99248
		640.343	0.9925
		638.414	0.99264
		636.485	0.99281
		634.556	0.9929
		632.628	0.99286
		630.699	0.99275
		628.77	0.99264
		626.841	0.9926
		624.913	0.99245
		622.984	0.99223
		621.055	0.99196
		619.127	0.99163
		617.198	0.99143
		615.269	0.99143
		613.34	0.99147
		611.412	0.9914
		609.483	0.99124
		607.554	0.99115
		605.625	0.9912
		603.697	0.99123
		601.768	0.99107
		599.839	0.99068
		597.91	0.99025
		595.982	0.99004
		594.053	0.99003
		592.124	0.99002
		590.195	0.98979
		588.267	0.98939
		586.338	0.98901
		584.409	0.98874
		582.48	0.98856
		580.552	0.98846
		578.623	0.98856
		576.694	0.98863
		574.765	0.98828
		572.837	0.98769
		570.908	0.98742
		568.979	0.98751
		567.05	0.98749
		565.122	0.98721
		563.193	0.98697
		561.264	0.987
		559.335	0.98712
		557.407	0.98703
		555.478	0.98686
		553.549	0.98688
		551.621	0.98705
		549.692	0.98712
		547.763	0.98705
		545.834	0.98701
		543.906	0.98703
		541.977	0.98704
		540.048	0.98699
		538.119	0.98688
		536.191	0.98679
		534.262	0.98695
		532.333	0.9874
		530.404	0.98776
		528.476	0.98789
		526.547	0.98804
		524.618	0.98816
		522.689	0.98818
		520.761	0.98836
		518.832	0.98877
		516.903	0.98909
		514.974	0.98917
		513.046	0.98938
		511.117	0.98994
		509.188	0.99054
		507.259	0.99089
		505.331	0.99112
		503.402	0.99132
		501.473	0.99135
		499.544	0.99131
		497.616	0.99154
		495.687	0.99203
		493.758	0.99247
		491.829	0.99287
		489.901	0.99318
		487.972	0.99312
		486.043	0.99296
		484.115	0.99315
		482.186	0.99355
		480.257	0.99377
		478.328	0.994
		476.4	0.99461
		474.471	0.99552
		472.542	0.99615
		470.613	0.99598
		468.685	0.99543
		466.756	0.99524
		464.827	0.99543
		462.898	0.99563
		460.97	0.99568
		459.041	0.99568
		457.112	0.99575
		455.183	0.99582
		453.255	0.996
		451.326	0.99643
		449.397	0.99686
		447.468	0.99722
		445.54	0.9977
		443.611	0.99802
		441.682	0.99745
		439.753	0.99625
		437.825	0.99569
		435.896	0.99609
		433.967	0.99653
		432.038	0.99658
		430.11	0.99652
		428.181	0.99641
		426.252	0.99645
		424.323	0.997
		422.395	0.99782
		420.466	0.99841
		418.537	0.99857
		416.608	0.99851
		414.68	0.9983
		412.751	0.99826
		410.822	0.99844
		408.894	0.99861
		406.965	0.99894
		405.036	0.99955
		403.107	0.99978
		401.179	1
		399.25	1

## Sheet: Figure 1d
Figure 1d: Powder X-ray diffraction
	NMSC-1	Intensity	KMS-1 Ref.	Intensity
	2	61.0095	0	0
	2.01976	61.1143	0.02	0
	2.03951	59.5238	0.04	0
	2.05927	59.4571	0.06	0
	2.07903	58.7714	0.08	0
	2.09878	59.0381	0.1	0
	2.11854	58.6381	0.12	0
	2.13829	57.6667	0.14	0
	2.15805	58.0191	0.16	0
	2.17781	57.581	0.18	0
	2.19756	59.2762	0.2	0
	2.21732	55.9048	0.22	0
	2.23708	54.9143	0.24	0
	2.25683	56.0667	0.26	0
	2.27659	55.5619	0.28	0
	2.29635	56.6952	0.3	0
	2.3161	54.1048	0.32	0
	2.33586	56.1238	0.34	0
	2.35561	53.581	0.36	0
	2.37537	56.0762	0.38	0
	2.39513	52.3714	0.4	0
	2.41488	53.5429	0.42	0
	2.43464	51.6952	0.44	0
	2.45439	53.4	0.46	0
	2.47415	52.1143	0.48	0
	2.49391	51.0381	0.5	0
	2.51366	50.2	0.52	0
	2.53342	49.6095	0.54	0
	2.55318	48.8667	0.56	0
	2.57293	46.9429	0.58	0
	2.59269	47.8762	0.6	0
	2.61245	46.8857	0.62	0
	2.6322	46.1524	0.64	0
	2.65196	45.8381	0.66	0
	2.67171	45.3619	0.68	0
	2.69147	43.8476	0.7	0
	2.71123	43.4	0.72	0
	2.73098	41.9809	0.74	0
	2.75074	41.8286	0.76	0
	2.7705	41.0095	0.78	0
	2.79025	38.9524	0.8	0
	2.81001	38.2762	0.82	0
	2.82977	37.7905	0.84	0
	2.84952	36.8095	0.86	0
	2.86928	35.2381	0.88	0
	2.88903	34.4857	0.9	0
	2.90879	33.9619	0.92	0
	2.92855	33.1143	0.94	0
	2.9483	32.4476	0.96	0
	2.96806	31.7238	0.98	0
	2.98781	32.2476	1	0
	3.00757	31.219	1.02	0
	3.02733	31.6286	1.04	0
	3.04708	32.1048	1.06	0
	3.06684	31.8286	1.08	0
	3.0866	31.6571	1.1	0
	3.10635	31.2	1.12	0
	3.12611	31.6381	1.14	0
	3.14587	32.9238	1.16	0
	3.16562	32.3238	1.18	0
	3.18538	31.6952	1.2	0
	3.20513	33.2762	1.22	0
	3.22489	33.0286	1.24	0
	3.24465	33.3809	1.26	0
	3.2644	32.4952	1.28	0
	3.28416	33.1714	1.3	0
	3.30392	33.3333	1.32	0
	3.32367	33.3429	1.34	0
	3.34343	35.1524	1.36	0
	3.36319	32.9143	1.38	0
	3.38294	33.0667	1.4	0
	3.4027	34.0762	1.42	0
	3.42245	34.419	1.44	0
	3.44221	35.3619	1.46	0
	3.46197	34.1429	1.48	0
	3.48172	34.4762	1.5	0
	3.50148	35.9143	1.52	0
	3.52123	35.2191	1.54	0
	3.54099	35.7905	1.56	0
	3.56075	36.2	1.58	0
	3.5805	36.1714	1.6	0
	3.60026	35.6476	1.62	0
	3.62002	36.2857	1.64	0
	3.63977	36.6571	1.66	0
	3.65953	37.1333	1.68	0
	3.67929	36.0191	1.7	0
	3.69904	37.7333	1.72	0
	3.7188	37.2857	1.74	0
	3.73855	37.9238	1.76	0
	3.75831	37.3143	1.78	0
	3.77807	38.5333	1.8	0
	3.79782	37.5143	1.82	0
	3.81758	37.8857	1.84	0
	3.83734	37.7143	1.86	0
	3.85709	38.4857	1.88	0
	3.87685	38.8762	1.9	0
	3.89661	38.3905	1.92	0
	3.91636	37.4762	1.94	0
	3.93612	37.5714	1.96	0
	3.95587	39.3619	1.98	0
	3.97563	38.3143	2	0
	3.99539	38.6762	2.02	0
	4.01514	39.419	2.04	0
	4.0349	40.2381	2.06	0
	4.05466	40.4952	2.08	0
	4.07441	39.8857	2.1	0
	4.09417	40.9238	2.12	0
	4.11392	39.6857	2.14	0
	4.13368	39.6286	2.16	0
	4.15344	41.0667	2.18	0
	4.17319	40.6571	2.2	0
	4.19295	40.5905	2.22	0
	4.21271	40.7333	2.24	0
	4.23246	41.5333	2.26	0
	4.25222	42.0762	2.28	0
	4.27198	40.4381	2.3	0
	4.29173	41.0095	2.32	0
	4.31149	42.0571	2.34	0
	4.33124	42.0381	2.36	0
	4.351	41	2.38	0
	4.37076	41.9524	2.4	0
	4.39051	42.5429	2.42	0
	4.41027	42.4476	2.44	0
	4.43002	42	2.46	0
	4.44978	42.1238	2.48	0
	4.46954	42.3429	2.5	0
	4.48929	42.2095	2.52	0
	4.50905	41.8762	2.54	0
	4.52881	43.3238	2.56	0
	4.54856	43.4571	2.58	0
	4.56832	43.2191	2.6	0
	4.58807	43.5238	2.62	0
	4.60783	42.3619	2.64	0
	4.62759	42.8762	2.66	0
	4.64734	41.9429	2.68	0
	4.6671	44.9238	2.7	0
	4.68686	43.8667	2.72	0
	4.70661	42.9905	2.74	0
	4.72637	44.581	2.76	0
	4.74613	44.9524	2.78	0
	4.76588	43.4571	2.8	0
	4.78564	42.8381	2.82	0
	4.80539	43.9048	2.84	0
	4.82515	42.5333	2.86	0
	4.84491	43.4381	2.88	0
	4.86466	42.9905	2.9	0
	4.88442	43.3619	2.92	0
	4.90418	43.3143	2.94	0
	4.92393	44.2571	2.96	0
	4.94369	43.9524	2.98	0
	4.96345	43.419	3	0
	4.9832	43.2286	3.02	0
	5.00296	44.7905	3.04	0
	5.02271	44.1905	3.06	0
	5.04247	42.7238	3.08	0
	5.06223	43.4476	3.1	0
	5.08198	43.6286	3.12	0
	5.10174	43.581	3.14	0
	5.1215	44.6	3.16	0
	5.14125	44.5714	3.18	0
	5.16101	43.6952	3.2	0
	5.18076	43.5619	3.22	0
	5.20052	44.3429	3.24	0
	5.22028	43.9048	3.26	0
	5.24003	44.0762	3.28	0
	5.25979	44.4381	3.3	0
	5.27955	44.5429	3.32	0
	5.2993	45.2476	3.34	0
	5.31906	44.4571	3.36	0
	5.33882	42.3714	3.38	0
	5.35857	42.7143	3.4	0
	5.37833	44.0381	3.42	0
	5.39808	43.7238	3.44	0
	5.41784	42.4	3.46	0
	5.4376	44.3524	3.48	0
	5.45735	43.2286	3.5	0
	5.47711	44.1333	3.52	0
	5.49686	43.9524	3.54	0
	5.51662	43.0667	3.56	0
	5.53638	43.3809	3.58	0
	5.55613	42.5048	3.6	0
	5.57589	41.7143	3.62	0
	5.59565	42.2952	3.64	0
	5.6154	43.0381	3.66	0
	5.63516	41.8667	3.68	0
	5.65492	42.7809	3.7	0
	5.67467	41.5429	3.72	0
	5.69443	43.2571	3.74	0
	5.71418	42.8571	3.76	0
	5.73394	41.7524	3.78	0
	5.7537	42.7619	3.8	0
	5.77345	41.6095	3.82	0
	5.79321	41.5143	3.84	0
	5.81297	40.7905	3.86	0
	5.83272	41.4476	3.88	0
	5.85248	41.8857	3.9	0
	5.87223	42.1905	3.92	0
	5.89199	41.9429	3.94	0
	5.91175	40.2857	3.96	0
	5.9315	41.4381	3.98	0
	5.95126	41.5429	4	0
	5.97102	40.6191	4.02	0
	5.99077	40.2952	4.04	0
	6.01053	41.0571	4.06	0
	6.03029	40.419	4.08	0
	6.05004	40.6857	4.1	0
	6.0698	39.3714	4.12	0
	6.08955	39.9143	4.14	0
	6.10931	40.4762	4.16	0
	6.12907	38.5905	4.18	0
	6.14882	39.419	4.2	0
	6.16858	39.5524	4.22	0
	6.18834	39.2381	4.24	0
	6.20809	39.5714	4.26	0
	6.22785	40.1238	4.28	0
	6.24761	38.2571	4.3	0
	6.26736	38.9905	4.32	0
	6.28712	38.7429	4.34	0
	6.30687	39.4667	4.36	0
	6.32663	39.5524	4.38	0
	6.34639	39.6667	4.4	0
	6.36614	39.0762	4.42	0
	6.3859	38.9238	4.44	0
	6.40566	39.0476	4.46	0
	6.42541	38.6857	4.48	0
	6.44517	38.9905	4.5	0
	6.46492	38.3619	4.52	0
	6.48468	39.3714	4.54	0
	6.50444	39.9714	4.56	0
	6.52419	38.6191	4.58	0
	6.54395	38.0952	4.6	0
	6.5637	39.1714	4.62	0
	6.58346	37.6952	4.64	0
	6.60322	37.4667	4.66	0
	6.62297	38.5429	4.68	0
	6.64273	37.819	4.7	0
	6.66249	38.3143	4.72	0
	6.68224	37.6095	4.74	0
	6.702	38.7048	4.76	0
	6.72176	38.0286	4.78	0
	6.74151	38.7143	4.8	0
	6.76127	38.2476	4.82	0
	6.78102	37.6762	4.84	0
	6.80078	36.581	4.86	0
	6.82054	37.3143	4.88	0
	6.84029	38.6	4.9	0
	6.86005	38.0286	4.92	0
	6.87981	37.7143	4.94	0
	6.89956	36.8286	4.96	0
	6.91932	36.7905	4.98	0
	6.93907	38.1333	5	0
	6.95883	36.6	5.02	0
	6.97859	37.181	5.04	0
	6.99834	37.9333	5.06	0
	7.0181	36.7238	5.08	0
	7.03786	37.3333	5.1	0
	7.05761	36.5143	5.12	0
	7.07737	36.4476	5.14	0
	7.09713	37	5.16	0
	7.11688	36.8571	5.18	0
	7.13664	37.0952	5.2	0
	7.15639	38.4667	5.22	0
	7.17615	37.419	5.24	0
	7.19591	36.6857	5.26	0
	7.21566	37	5.28	0
	7.23542	36.6476	5.3	0
	7.25518	37.2191	5.32	0
	7.27493	36.2667	5.34	0
	7.29469	37.1619	5.36	0
	7.31445	37.1238	5.38	0
	7.3342	37.8762	5.4	0
	7.35396	37.2571	5.42	0
	7.37371	37.1238	5.44	0
	7.39347	36.1048	5.46	0
	7.41323	37.8	5.48	0
	7.43298	37.2667	5.5	0
	7.45274	37.4667	5.52	0
	7.4725	37.4952	5.54	0
	7.49225	36.0191	5.56	0
	7.51201	36.6667	5.58	0
	7.53176	37.7905	5.6	0
	7.55152	37.5333	5.62	0
	7.57128	37.4762	5.64	0
	7.59103	38.2095	5.66	0
	7.61079	38.1143	5.68	0
	7.63055	37.7714	5.7	0
	7.6503	39.0191	5.72	0
	7.67006	38.0476	5.74	0
	7.68981	37.7905	5.76	0
	7.70957	38.0476	5.78	0
	7.72933	37.1905	5.8	0
	7.74908	38.0286	5.82	0
	7.76884	38.1524	5.84	0
	7.7886	39.1238	5.86	0
	7.80835	39.2381	5.88	0
	7.82811	39.5714	5.9	0
	7.84786	38.2191	5.92	0
	7.86762	37.8952	5.94	0
	7.88738	38.7619	5.96	0
	7.90713	37.8095	5.98	0
	7.92689	37.7143	6	0
	7.94665	40.2095	6.02	0
	7.9664	39.4286	6.04	0
	7.98616	37.5238	6.06	0
	8.00591	39.2762	6.08	0
	8.02567	38.9333	6.1	0
	8.04543	39.0857	6.12	0
	8.06518	39.4381	6.14	0
	8.08494	39.7429	6.16	0
	8.1047	38.0381	6.18	0
	8.12445	39.4952	6.2	0
	8.14421	40.3429	6.22	0
	8.16397	40.3048	6.24	0
	8.18372	39.3143	6.26	0
	8.20348	40.2095	6.28	0
	8.22324	40.9524	6.3	0
	8.24299	40.0381	6.32	0
	8.26275	40.4381	6.34	0
	8.2825	40.2857	6.36	0
	8.30226	40.0571	6.38	0
	8.32202	39.419	6.4	0
	8.34177	40.419	6.42	0
	8.36153	39.819	6.44	0
	8.38129	39.6191	6.46	0
	8.40104	40.181	6.48	0
	8.4208	40.1048	6.5	0
	8.44055	40.3238	6.52	0
	8.46031	40.8762	6.54	0
	8.48007	41.4095	6.56	0
	8.49982	40.7333	6.58	0
	8.51958	41.7524	6.6	0
	8.53933	42.9429	6.62	0
	8.55909	42.3809	6.64	0
	8.57885	40.7048	6.66	0
	8.5986	42.4	6.68	0
	8.61836	41.9238	6.7	0
	8.63812	42.5524	6.72	0
	8.65787	42.5714	6.74	0
	8.67763	42.5048	6.76	0
	8.69739	43.3714	6.78	0
	8.71714	43.2	6.8	0
	8.7369	43.2381	6.82	0
	8.75666	43.4095	6.84	0
	8.77641	42.6	6.86	0
	8.79617	43.6286	6.88	0
	8.81592	43.5333	6.9	0
	8.83568	43.8857	6.92	0
	8.85544	43.9619	6.94	0
	8.87519	44.0476	6.96	0
	8.89495	45.3048	6.98	0
	8.9147	44.4667	7	0
	8.93446	44.8	7.02	0
	8.95422	44.6286	7.04	0
	8.97397	44.8571	7.06	0
	8.99373	45.6	7.08	0
	9.01349	46.0571	7.1	0
	9.03324	47.0476	7.12	0
	9.053	45.1238	7.14	0
	9.07276	45.5143	7.16	0
	9.09251	46.6476	7.18	0
	9.11227	46.3429	7.2	0
	9.13202	46.7238	7.22	0
	9.15178	47.4667	7.24	0
	9.17154	47.9619	7.26	0
	9.19129	47.0952	7.28	0
	9.21105	48.5714	7.3	0
	9.23081	49.2191	7.32	0.00666
	9.25056	48.819	7.34	0.01006
	9.27032	50.3714	7.36	0.0102
	9.29007	49.2381	7.38	0.01033
	9.30983	50.3619	7.4	0.01046
	9.32959	50.9048	7.42	0.0106
	9.34934	50.8476	7.44	0.01074
	9.3691	49.6762	7.46	0.01089
	9.38886	52.1333	7.48	0.01104
	9.40861	51.6857	7.5	0.01119
	9.42837	52.2191	7.52	0.01134
	9.44812	53.0952	7.54	0.0115
	9.46788	53	7.56	0.01166
	9.48764	53.7048	7.58	0.01182
	9.50739	53.2476	7.6	0.01199
	9.52715	53	7.62	0.01216
	9.54691	54.9048	7.64	0.01233
	9.56666	54.7714	7.66	0.01251
	9.58642	56.0095	7.68	0.01269
	9.60618	55.2191	7.7	0.01287
	9.62593	56.8762	7.72	0.01306
	9.64569	55.4667	7.74	0.01326
	9.66544	56.0476	7.76	0.01346
	9.6852	55.7333	7.78	0.01366
	9.70496	56.8667	7.8	0.01386
	9.72471	55.7809	7.82	0.01408
	9.74447	57.2191	7.84	0.01429
	9.76423	57.1619	7.86	0.01452
	9.78398	57.3905	7.88	0.01474
	9.80374	56.8952	7.9	0.01497
	9.82349	56.6095	7.92	0.01521
	9.84325	57.5905	7.94	0.01546
	9.86301	56.7143	7.96	0.01571
	9.88276	55.1143	7.98	0.01596
	9.90252	57.419	8	0.01622
	9.92228	55.8	8.02	0.01649
	9.94203	55.1048	8.04	0.01677
	9.96179	56.419	8.06	0.01705
	9.98155	54.9048	8.08	0.01734
	10.0013	56.1524	8.1	0.01763
	10.0211	53.8286	8.12	0.01794
	10.0408	53.1429	8.14	0.01825
	10.0606	53.1714	8.16	0.01857
	10.0803	52.3619	8.18	0.0189
	10.1001	51.5048	8.2	0.01924
	10.1198	51.6476	8.22	0.01958
	10.1396	51.1905	8.24	0.01994
	10.1593	51.181	8.26	0.02031
	10.1791	50.3048	8.28	0.02068
	10.1989	51.2857	8.3	0.02107
	10.2186	50.7048	8.32	0.02147
	10.2384	49.2191	8.34	0.02188
	10.2581	48.1238	8.36	0.0223
	10.2779	47.6952	8.38	0.02273
	10.2977	47.0857	8.4	0.02318
	10.3174	47.0286	8.42	0.02364
	10.3372	45.7809	8.44	0.02411
	10.3569	46.2762	8.46	0.0246
	10.3767	45.2476	8.48	0.0251
	10.3964	44.6667	8.5	0.02562
	10.4162	43.8571	8.52	0.02615
	10.4359	43.5333	8.54	0.0267
	10.4557	43.3333	8.56	0.02727
	10.4755	41.0762	8.58	0.02786
	10.4952	41.5429	8.6	0.02847
	10.515	41.4286	8.62	0.02909
	10.5347	41.7048	8.64	0.02974
	10.5545	40.1333	8.66	0.03041
	10.5742	39.7238	8.68	0.0311
	10.594	39.3619	8.7	0.03182
	10.6137	39.2286	8.72	0.03256
	10.6335	38.7905	8.74	0.03332
	10.6533	38.0952	8.76	0.03412
	10.673	37.6857	8.78	0.03494
	10.6928	37.3238	8.8	0.03579
	10.7125	36.0667	8.82	0.03668
	10.7323	37.0286	8.84	0.0376
	10.752	35.9524	8.86	0.03855
	10.7718	35.6191	8.88	0.03954
	10.7916	35.181	8.9	0.04057
	10.8113	34.9429	8.92	0.04163
	10.8311	35.0571	8.94	0.04275
	10.8508	33.5143	8.96	0.0439
	10.8706	33.5524	8.98	0.04511
	10.8903	33.4095	9	0.04636
	10.9101	32.3619	9.02	0.04767
	10.9299	32.9619	9.04	0.04903
	10.9496	32.1143	9.06	0.05045
	10.9694	32.1619	9.08	0.05194
	10.9891	32.6	9.1	0.05349
	11.0089	32.2476	9.12	0.05511
	11.0286	32	9.14	0.05681
	11.0484	31.419	9.16	0.05859
	11.0681	31.1809	9.18	0.06045
	11.0879	30.8095	9.2	0.0624
	11.1076	30.3238	9.22	0.06445
	11.1274	30.5048	9.24	0.0666
	11.1472	30.2381	9.26	0.06886
	11.1669	29.7714	9.28	0.07123
	11.1867	30.4	9.3	0.07373
	11.2064	30.5048	9.32	0.07637
	11.2262	29.8191	9.34	0.07915
	11.246	29.5905	9.36	0.08208
	11.2657	29.4286	9.38	0.08518
	11.2855	29.1238	9.4	0.08846
	11.3052	28.7619	9.42	0.09193
	11.325	28.4667	9.44	0.09561
	11.3447	28.7048	9.46	0.09952
	11.3645	28.6667	9.48	0.10367
	11.3842	28.0095	9.5	0.10808
	11.404	28.6095	9.52	0.11278
	11.4238	27.3048	9.54	0.1178
	11.4435	27.6571	9.56	0.12316
	11.4633	27.1333	9.58	0.12889
	11.483	27.8381	9.6	0.13503
	11.5028	26.8095	9.62	0.14161
	11.5225	27	9.64	0.1487
	11.5423	26.3619	9.66	0.15632
	11.562	27.6762	9.68	0.16455
	11.5818	27.6571	9.7	0.17345
	11.6016	26.5524	9.72	0.18308
	11.6213	26.6667	9.74	0.19354
	11.6411	27.1048	9.76	0.20492
	11.6608	26.3714	9.78	0.21733
	11.6806	27.7524	9.8	0.2309
	11.7003	25.8667	9.82	0.24579
	11.7201	26.1238	9.84	0.26215
	11.7399	26.0095	9.86	0.28021
	11.7596	25.2381	9.88	0.30019
	11.7794	25.9905	9.9	0.32238
	11.7991	25.8381	9.92	0.34712
	11.8189	25.5048	9.94	0.37482
	11.8386	25.6857	9.96	0.40595
	11.8584	25.1333	9.98	0.44112
	11.8781	25.6095	10	0.48104
	11.8979	25.8381	10.02	0.52662
	11.9177	24.6762	10.04	0.57896
	11.9374	23.6952	10.06	0.63948
	11.9572	24.5619	10.08	0.70995
	11.9769	24.4762	10.1	0.79267
	11.9967	25.9524	10.12	0.89062
	12.0164	25.2381	10.14	1.00776
	12.0362	24.9143	10.16	1.1494
	12.056	24.6286	10.18	1.32279
	12.0757	25.0667	10.2	1.53805
	12.0955	24.6191	10.22	1.80963
	12.1152	23.8381	10.24	2.15892
	12.135	24.8191	10.26	2.62012
	12.1547	25.1333	10.28	3.25733
	12.1745	24.2762	10.3	4.21774
	12.1943	24.2476	10.32	5.86914
	12.214	23.9333	10.34	9.04315
	12.2338	23.9048	10.36	15.2119
	12.2535	24.4095	10.38	26.1187
	12.2733	24.3809	10.4	42.3962
	12.293	23.6476	10.42	61.0691
	12.3128	23.5333	10.44	73.2065
	12.3325	23.9524	10.46	70.4124
	12.3523	23.8762	10.48	55.3776
	12.3721	24.5238	10.5	37.1592
	12.3918	24.7714	10.52	22.5278
	12.4116	23.6286	10.54	13.1751
	12.4313	23.6381	10.56	8.01069
	12.4511	23.2857	10.58	5.34499
	12.4708	23.2667	10.6	3.91922
	12.4906	23.9905	10.62	3.06154
	12.5104	22.7048	10.64	2.47928
	12.5301	23	10.66	2.05277
	12.5499	23.5619	10.68	1.72745
	12.5696	23.7143	10.7	1.47318
	12.5894	23.1619	10.72	1.27072
	12.6091	24.219	10.74	1.107
	12.6289	23.0667	10.76	0.9728
	12.6486	23.3619	10.78	0.86146
	12.6684	22.7048	10.8	0.76811
	12.6882	22.6667	10.82	0.68907
	12.7079	23.1143	10.84	0.62159
	12.7277	22.5143	10.86	0.56352
	12.7474	23.0286	10.88	0.51319
	12.7672	23.6286	10.9	0.4693
	12.7869	23.419	10.92	0.43079
	12.8067	23.6571	10.94	0.39682
	12.8264	23.7619	10.96	0.36671
	12.8462	23.2762	10.98	0.33989
	12.866	24.0476	11	0.3159
	12.8857	22.2667	11.02	0.29436
	12.9055	22.8762	11.04	0.27495
	12.9252	21.8952	11.06	0.25739
	12.945	22.5524	11.08	0.24146
	12.9648	22.3714	11.1	0.22696
	12.9845	23.2667	11.12	0.21373
	13.0043	23.5905	11.14	0.20162
	13.024	22.4286	11.16	0.19051
	13.0438	23.2762	11.18	0.18029
	13.0635	22.4571	11.2	0.17087
	13.0833	22.7524	11.22	0.16217
	13.103	22.1333	11.24	0.15412
	13.1228	22.9429	11.26	0.14665
	13.1425	22.5524	11.28	0.13971
	13.1623	22.9048	11.3	0.13325
	13.1821	22.7143	11.32	0.12723
	13.2018	22.1238	11.34	0.12161
	13.2216	22.581	11.36	0.11635
	13.2413	22.7619	11.38	0.11143
	13.2611	22.8	11.4	0.10681
	13.2808	22.8857	11.42	0.10247
	13.3006	22.4667	11.44	0.09839
	13.3204	22.1238	11.46	0.09455
	13.3401	22.0381	11.48	0.09093
	13.3599	21.9619	11.5	0.08752
	13.3796	22.7333	11.52	0.08429
	13.3994	21.9524	11.54	0.08124
	13.4191	22.2857	11.56	0.07835
	13.4389	22.2571	11.58	0.07561
	13.4587	22.9524	11.6	0.07302
	13.4784	21.8476	11.62	0.07055
	13.4982	21.8952	11.64	0.06821
	13.5179	22.7619	11.66	0.06598
	13.5377	22.6191	11.68	0.06386
	13.5574	22.3048	11.7	0.06184
	13.5772	21.7905	11.72	0.05991
	13.5969	22.219	11.74	0.05808
	13.6167	22.0762	11.76	0.05632
	13.6365	21.7333	11.78	0.05465
	13.6562	22.1333	11.8	0.05305
	13.676	22.581	11.82	0.05151
	13.6957	22.2	11.84	0.05005
	13.7155	21.8571	11.86	0.04864
	13.7352	22.4	11.88	0.04729
	13.755	22.1238	11.9	0.046
	13.7748	22.1524	11.92	0.04476
	13.7945	21.8476	11.94	0.04357
	13.8143	21.6286	11.96	0.04243
	13.834	21.9905	11.98	0.04133
	13.8538	22.0952	12	0.04027
	13.8735	22.2476	12.02	0.03925
	13.8933	21.0476	12.04	0.03828
	13.9131	22	12.06	0.03733
	13.9328	21.8191	12.08	0.03643
	13.9526	22.3619	12.1	0.03555
	13.9723	22.8667	12.12	0.03471
	13.9921	21.8	12.14	0.03389
	14.0118	22.4286	12.16	0.0331
	14.0316	21.4	12.18	0.03235
	14.0513	21.7905	12.2	0.03161
	14.0711	22.6	12.22	0.0309
	14.0909	21.9905	12.24	0.03022
	14.1106	22.4	12.26	0.02956
	14.1304	22.6667	12.28	0.02891
	14.1501	22.0381	12.3	0.02829
	14.1699	22.2381	12.32	0.02769
	14.1896	21.3809	12.34	0.02711
	14.2094	21.8476	12.36	0.02655
	14.2292	21.6	12.38	0.026
	14.2489	21.5333	12.4	0.02547
	14.2687	22.2667	12.42	0.02496
	14.2884	21.1619	12.44	0.02446
	14.3082	21.9714	12.46	0.02398
	14.3279	22.6476	12.48	0.02351
	14.3477	21.8191	12.5	0.02305
	14.3674	22.3143	12.52	0.02261
	14.3872	21.1809	12.54	0.02218
	14.407	21.9714	12.56	0.02176
	14.4267	21.7619	12.58	0.02136
	14.4465	22.1048	12.6	0.02096
	14.4662	22.1429	12.62	0.02058
	14.486	22.0381	12.64	0.0202
	14.5057	21.9524	12.66	0.01984
	14.5255	21.2952	12.68	0.01949
	14.5452	21.7714	12.7	0.01914
	14.565	21.0857	12.72	0.01881
	14.5848	21.2476	12.74	0.01848
	14.6045	22.0476	12.76	0.01816
	14.6243	21.4381	12.78	0.01785
	14.644	22	12.8	0.01755
	14.6638	22.1048	12.82	0.01726
	14.6836	22.6476	12.84	0.01697
	14.7033	22.2476	12.86	0.01669
	14.7231	22.219	12.88	0.01642
	14.7428	21.5429	12.9	0.01615
	14.7626	21.4	12.92	0.01589
	14.7823	21.2095	12.94	0.01563
	14.8021	21.4952	12.96	0.01539
	14.8218	22.0762	12.98	0.01514
	14.8416	21.7333	13	0.01491
	14.8613	22.5619	13.02	0.01468
	14.8811	21.5714	13.04	0.01445
	14.9009	21.8381	13.06	0.01423
	14.9206	21.5333	13.08	0.01402
	14.9404	22.0095	13.1	0.01381
	14.9601	22.3143	13.12	0.0136
	14.9799	21.6952	13.14	0.0134
	14.9996	22.1619	13.16	0.0132
	15.0194	22.3333	13.18	0.01301
	15.0392	21.5429	13.2	0.01282
	15.0589	21.3714	13.22	0.01264
	15.0787	21.7143	13.24	0.01246
	15.0984	21.4952	13.26	0.01228
	15.1182	21.1905	13.28	0.01211
	15.1379	21.8571	13.3	0.01194
	15.1577	21.8191	13.32	0.01177
	15.1775	21.8476	13.34	0.01161
	15.1972	21.6381	13.36	0.01145
	15.217	20.9333	13.38	0.0113
	15.2367	22.3238	13.4	0.01114
	15.2565	21.6667	13.42	0.01099
	15.2762	21.7429	13.44	0.01085
	15.296	21.1333	13.46	0.0107
	15.3157	21.7333	13.48	0.01056
	15.3355	21.7333	13.5	0.01043
	15.3553	21.1333	13.52	0.01029
	15.375	21.1905	13.54	0.01016
	15.3948	22.0857	13.56	0.01003
	15.4145	21.4571	13.58	0.0099
	15.4343	21.8857	13.6	0.00329
	15.454	22.4571	13.62	0.00325
	15.4738	21.0095	13.64	0
	15.4936	21.9619	13.66	0
	15.5133	22.4476	13.68	0
	15.5331	21.9238	13.7	0
	15.5528	22.219	13.72	0
	15.5726	21.7238	13.74	0
	15.5923	21.8762	13.76	0
	15.6121	20.9524	13.78	0
	15.6319	21.4571	13.8	0
	15.6516	21.5429	13.82	0
	15.6714	21.8286	13.84	0
	15.6911	22.5905	13.86	0
	15.7109	21.8095	13.88	0
	15.7306	21.6857	13.9	0
	15.7504	21.4952	13.92	0
	15.7701	21.4286	13.94	0
	15.7899	21.5714	13.96	0
	15.8096	21.9143	13.98	0
	15.8294	21.1905	14	0
	15.8492	21.8571	14.02	0
	15.8689	22.0095	14.04	0
	15.8887	21.4952	14.06	0
	15.9084	20.7619	14.08	0
	15.9282	21.4857	14.1	0
	15.948	21.0381	14.12	0
	15.9677	21.7143	14.14	0
	15.9875	22.6095	14.16	0
	16.0072	21.4762	14.18	0
	16.027	21.8476	14.2	0
	16.0467	20.1905	14.22	0
	16.0665	21.7619	14.24	0
	16.0862	20.6476	14.26	0
	16.106	21.3333	14.28	0
	16.1258	21.3809	14.3	0
	16.1455	22.1333	14.32	0
	16.1653	22.1143	14.34	0
	16.185	22.0762	14.36	0
	16.2048	21.6	14.38	0
	16.2245	21.4286	14.4	0
	16.2443	21.1809	14.42	0
	16.2641	20.9905	14.44	0
	16.2838	21.8	14.46	0
	16.3036	21.2	14.48	0
	16.3233	21.8	14.5	0
	16.3431	21.6286	14.52	0
	16.3628	20.8571	14.54	0
	16.3826	20.6762	14.56	0
	16.4023	21.7238	14.58	0
	16.4221	21.0381	14.6	0
	16.4419	22.4286	14.62	0
	16.4616	21.3905	14.64	0
	16.4814	21.581	14.66	0
	16.5011	20.8952	14.68	0
	16.5209	20.3333	14.7	0
	16.5406	22.6286	14.72	0
	16.5604	21.581	14.74	0
	16.5801	21.5143	14.76	0
	16.5999	21.0952	14.78	0
	16.6197	21.2476	14.8	0
	16.6394	22.1524	14.82	0
	16.6592	21.6857	14.84	0
	16.6789	21.0571	14.86	0
	16.6987	21.419	14.88	0
	16.7184	21.0762	14.9	0
	16.7382	21.419	14.92	0
	16.758	21.8952	14.94	0
	16.7777	21.6	14.96	0
	16.7975	21.8191	14.98	0
	16.8172	21.0952	15	0
	16.837	20.9619	15.02	0
	16.8567	20.9809	15.04	0
	16.8765	21.1048	15.06	0
	16.8962	21.7333	15.08	0
	16.916	20.7048	15.1	0
	16.9358	21.2857	15.12	0
	16.9555	21.2476	15.14	0
	16.9753	20.6191	15.16	0
	16.995	21.4476	15.18	0
	17.0148	21.2476	15.2	0
	17.0345	21.6	15.22	0
	17.0543	21.2286	15.24	0
	17.0741	21.1905	15.26	0
	17.0938	20.8762	15.28	0
	17.1136	21.8286	15.3	0
	17.1333	21.9333	15.32	0
	17.1531	21.4667	15.34	0
	17.1728	21.2476	15.36	0
	17.1926	21.9429	15.38	0
	17.2124	21.6952	15.4	0
	17.2321	21.5429	15.42	0
	17.2519	21.0952	15.44	0
	17.2716	21.0381	15.46	0
	17.2914	20.8381	15.48	0
	17.3111	21.6476	15.5	0
	17.3309	21.2571	15.52	0
	17.3507	21.4	15.54	0
	17.3704	20.5238	15.56	0
	17.3902	20.3714	15.58	0
	17.4099	20.8762	15.6	0
	17.4297	21.6381	15.62	0
	17.4494	20.9809	15.64	0
	17.4692	21.4571	15.66	0
	17.4889	21.9809	15.68	0
	17.5087	20.8667	15.7	0
	17.5284	20.9238	15.72	0
	17.5482	20.7619	15.74	0
	17.568	20.5238	15.76	0
	17.5877	21.6191	15.78	0
	17.6075	20.7143	15.8	0
	17.6272	21.5333	15.82	0
	17.647	20.8952	15.84	0
	17.6668	20.5238	15.86	0
	17.6865	20.8191	15.88	0
	17.7063	20.7619	15.9	0
	17.726	21.2857	15.92	0
	17.7458	20.6381	15.94	0
	17.7655	21.2952	15.96	0
	17.7853	20.7714	15.98	0
	17.805	20.8952	16	0
	17.8248	21.4381	16.02	0
	17.8446	20.9143	16.04	0
	17.8643	20.5619	16.06	0
	17.8841	21.2571	16.08	0
	17.9038	20.8286	16.1	0
	17.9236	20.1143	16.12	0
	17.9433	21	16.14	0
	17.9631	20.8571	16.16	0
	17.9828	20.1143	16.18	0
	18.0026	20.8381	16.2	0
	18.0224	20.4286	16.22	0
	18.0421	20.0571	16.24	0
	18.0619	20.0095	16.26	0
	18.0816	20.8762	16.28	0
	18.1014	20.4952	16.3	0
	18.1211	21.0381	16.32	0
	18.1409	20.0095	16.34	0
	18.1607	19.6857	16.36	0
	18.1804	20.0571	16.38	0
	18.2002	20.6857	16.4	0
	18.2199	21.6095	16.42	0
	18.2397	20.6571	16.44	0
	18.2594	20.8286	16.46	0
	18.2792	20.3905	16.48	0
	18.299	20.3809	16.5	0
	18.3187	20.4667	16.52	0
	18.3385	21	16.54	0
	18.3582	20.6191	16.56	0
	18.378	20.6476	16.58	0
	18.3977	20.219	16.6	0
	18.4175	19.6667	16.62	0
	18.4372	20.8191	16.64	0
	18.457	20.7905	16.66	0
	18.4767	20.8095	16.68	0
	18.4965	20.2095	16.7	0
	18.5163	21.0286	16.72	0
	18.536	20.2286	16.74	0
	18.5558	20.7143	16.76	0
	18.5755	20.8191	16.78	0
	18.5953	20.2952	16.8	0
	18.6151	20.8476	16.82	0
	18.6348	20.8667	16.84	0
	18.6546	19.9809	16.86	0
	18.6743	20.9619	16.88	0
	18.6941	20.3809	16.9	0
	18.7138	20.3905	16.92	0
	18.7336	20.9905	16.94	0
	18.7533	21.3143	16.96	0
	18.7731	21.3048	16.98	0
	18.7929	21.0857	17	0
	18.8126	19.6476	17.02	0
	18.8324	20.8381	17.04	0
	18.8521	21.1333	17.06	0
	18.8719	21	17.08	0
	18.8916	20.219	17.1	0
	18.9114	19.9809	17.12	0
	18.9311	21.1048	17.14	0
	18.9509	20.7714	17.16	0
	18.9707	21.3143	17.18	0
	18.9904	20.5905	17.2	0
	19.0102	21.2762	17.22	0
	19.0299	20.9143	17.24	0
	19.0497	20.8762	17.26	0
	19.0694	20.1143	17.28	0
	19.0892	20.5905	17.3	0
	19.109	20.6381	17.32	0
	19.1287	21.9048	17.34	0
	19.1485	22.3238	17.36	0
	19.1682	20.9619	17.38	0
	19.188	20.4571	17.4	0
	19.2077	21.2857	17.42	0
	19.2275	21.0191	17.44	0
	19.2473	21.1714	17.46	0
	19.267	20.6667	17.48	0
	19.2868	21.8857	17.5	0
	19.3065	20.2095	17.52	0
	19.3263	20.7524	17.54	0
	19.346	20.9714	17.56	0
	19.3658	21.0762	17.58	0
	19.3855	20.8	17.6	0
	19.4053	20.419	17.62	0
	19.4251	21.3524	17.64	0
	19.4448	21.6667	17.66	0
	19.4646	21.3048	17.68	0
	19.4843	21.1429	17.7	0
	19.5041	21.4286	17.72	0
	19.5238	21.2476	17.74	0
	19.5436	21.0191	17.76	0
	19.5633	21.219	17.78	0
	19.5831	20.8476	17.8	0
	19.6029	20.9809	17.82	0
	19.6226	21.419	17.84	0.00070172
	19.6424	20.5048	17.86	0.000710787
	19.6621	21.6857	17.88	0.00107
	19.6819	21.0952	17.9	0.00108
	19.7016	21.4286	17.92	0.0011
	19.7214	21.0095	17.94	0.00111
	19.7412	20.7524	17.96	0.00113
	19.7609	21.7429	17.98	0.00114
	19.7807	21.3238	18	0.00116
	19.8004	20.9809	18.02	0.00117
	19.8202	21.9333	18.04	0.00119
	19.8399	20.9429	18.06	0.0012
	19.8597	20.5714	18.08	0.00122
	19.8794	20.9714	18.1	0.00124
	19.8992	21.219	18.12	0.00125
	19.919	20.5333	18.14	0.00127
	19.9387	21.8095	18.16	0.00129
	19.9585	21.6381	18.18	0.00131
	19.9782	20.5048	18.2	0.00133
	19.998	21.3429	18.22	0.00135
	20.0177	21.5905	18.24	0.00137
	20.0375	20.4857	18.26	0.00139
	20.0573	20.6	18.28	0.00141
	20.077	20.9714	18.3	0.00143
	20.0968	21.0095	18.32	0.00145
	20.1165	20.8	18.34	0.00147
	20.1363	21.0571	18.36	0.00149
	20.156	20.9524	18.38	0.00152
	20.1758	20.6667	18.4	0.00154
	20.1956	20.9143	18.42	0.00157
	20.2153	21	18.44	0.00159
	20.2351	20.4952	18.46	0.00162
	20.2548	20.4381	18.48	0.00164
	20.2746	20.2857	18.5	0.00167
	20.2943	19.9524	18.52	0.0017
	20.3141	20.9429	18.54	0.00172
	20.3339	20.4571	18.56	0.00175
	20.3536	19.1905	18.58	0.00178
	20.3734	19.2381	18.6	0.00181
	20.3931	18.9905	18.62	0.00184
	20.4129	19.0952	18.64	0.00187
	20.4326	19.6	18.66	0.00191
	20.4524	19.4095	18.68	0.00194
	20.4721	18.6952	18.7	0.00197
	20.4919	20.2952	18.72	0.00201
	20.5116	19.6286	18.74	0.00204
	20.5314	19.3048	18.76	0.00208
	20.5512	19.3048	18.78	0.00212
	20.5709	19.1905	18.8	0.00216
	20.5907	19.6571	18.82	0.0022
	20.6104	19.5143	18.84	0.00224
	20.6302	18.8571	18.86	0.00228
	20.65	18.6762	18.88	0.00233
	20.6697	18.219	18.9	0.00237
	20.6895	18.8476	18.92	0.00242
	20.7092	19.3333	18.94	0.00246
	20.729	18.5619	18.96	0.00251
	20.7487	18.8286	18.98	0.00256
	20.7685	18.2667	19	0.00262
	20.7882	17.7619	19.02	0.00267
	20.808	18.4381	19.04	0.00272
	20.8278	19.2667	19.06	0.00278
	20.8475	18.5429	19.08	0.00284
	20.8673	18.1333	19.1	0.0029
	20.887	17.5238	19.12	0.00296
	20.9068	17.9238	19.14	0.00303
	20.9265	18.2476	19.16	0.00309
	20.9463	17.9429	19.18	0.00316
	20.966	18.1524	19.2	0.00324
	20.9858	17.5238	19.22	0.00331
	21.0056	17.9429	19.24	0.00339
	21.0253	17.5238	19.26	0.00346
	21.0451	17.8476	19.28	0.00355
	21.0648	17.5619	19.3	0.00363
	21.0846	17.7143	19.32	0.00372
	21.1043	17.2952	19.34	0.00381
	21.1241	17.7429	19.36	0.0039
	21.1439	17.5048	19.38	0.004
	21.1636	16.7143	19.4	0.0041
	21.1834	17.3714	19.42	0.00421
	21.2031	17.5238	19.44	0.00432
	21.2229	17.6191	19.46	0.00443
	21.2426	17.6667	19.48	0.00455
	21.2624	18.1143	19.5	0.00468
	21.2822	17.5714	19.52	0.00481
	21.3019	17.4857	19.54	0.00494
	21.3217	17.0095	19.56	0.00508
	21.3414	17.2762	19.58	0.00523
	21.3612	17.6286	19.6	0.00538
	21.3809	17.2095	19.62	0.00554
	21.4007	16.9333	19.64	0.0057
	21.4204	16.7524	19.66	0.00588
	21.4402	16.9905	19.68	0.00606
	21.46	16.8952	19.7	0.00625
	21.4797	16.7905	19.72	0.00645
	21.4995	17.1143	19.74	0.00666
	21.5192	16.7524	19.76	0.00688
	21.539	16.4381	19.78	0.00711
	21.5587	16.4381	19.8	0.00735
	21.5785	16.8476	19.82	0.0076
	21.5983	16.9238	19.84	0.00787
	21.618	16.9619	19.86	0.00816
	21.6378	17.0476	19.88	0.00845
	21.6575	17.1048	19.9	0.00877
	21.6773	17	19.92	0.0091
	21.697	16.6286	19.94	0.00945
	21.7168	16.6191	19.96	0.00983
	21.7365	16.6571	19.98	0.01022
	21.7563	16.9333	20	0.01064
	21.7761	16.6952	20.02	0.01109
	21.7958	16.7143	20.04	0.01157
	21.8156	16.2476	20.06	0.01207
	21.8353	16.9429	20.08	0.01261
	21.8551	16.2476	20.1	0.01319
	21.8748	16.9429	20.12	0.01381
	21.8946	15.9143	20.14	0.01447
	21.9143	15.5238	20.16	0.01518
	21.9341	16.7143	20.18	0.01595
	21.9539	16.4667	20.2	0.01677
	21.9736	17.1429	20.22	0.01766
	21.9934	17.5524	20.24	0.01863
	22.0131	17.1429	20.26	0.01967
	22.0329	16.9238	20.28	0.0208
	22.0526	16.2381	20.3	0.02204
	22.0724	16.2667	20.32	0.02339
	22.0922	17.1714	20.34	0.02486
	22.1119	16.5048	20.36	0.02648
	22.1317	16.7238	20.38	0.02827
	22.1514	15.7619	20.4	0.03024
	22.1712	16.0381	20.42	0.03242
	22.1909	16.4286	20.44	0.03485
	22.2107	16.7048	20.46	0.03756
	22.2305	16.3333	20.48	0.0406
	22.2502	16.6571	20.5	0.04402
	22.27	16.2095	20.52	0.0479
	22.2897	16.5048	20.54	0.0523
	22.3095	16.4667	20.56	0.05735
	22.3292	16.3429	20.58	0.06316
	22.349	16.3905	20.6	0.0699
	22.3687	16.0476	20.62	0.07777
	22.3885	16.3905	20.64	0.08704
	22.4083	15.9619	20.66	0.09808
	22.428	16.5238	20.68	0.11133
	22.4478	16.5905	20.7	0.12746
	22.4675	16.8095	20.72	0.14733
	22.4873	16.6571	20.74	0.17219
	22.507	16.4476	20.76	0.20385
	22.5268	16.3905	20.78	0.24513
	22.5465	16.0381	20.8	0.30101
	22.5663	16.9619	20.82	0.3823
	22.5861	16.0191	20.84	0.51575
	22.6058	15.6286	20.86	0.76386
	22.6256	15.5619	20.88	1.24439
	22.6453	16	20.9	2.11288
	22.6651	16.9809	20.92	3.46728
	22.6849	16.219	20.94	5.16476
	22.7046	15.6571	20.96	6.57365
	22.7244	16.8571	20.98	6.88775
	22.7441	16.3429	21	6.26264
	22.7639	16.2095	21.02	5.15654
	22.7836	16.1143	21.04	3.75149
	22.8034	16.7524	21.06	2.44819
	22.8231	15.8	21.08	1.50725
	22.8429	17.2	21.1	0.92562
	22.8626	16.7429	21.12	0.60058
	22.8824	16.6286	21.14	0.42493
	22.9022	16.2095	21.16	0.32452
	22.9219	16.4381	21.18	0.2602
	22.9417	16.6476	21.2	0.21461
	22.9614	15.7619	21.22	0.18031
	22.9812	16.3809	21.24	0.15364
	23.0009	15.8191	21.26	0.13247
	23.0207	16.4095	21.28	0.11538
	23.0405	15.5143	21.3	0.10138
	23.0602	16.2381	21.32	0.08979
	23.08	16	21.34	0.08007
	23.0997	16.4286	21.36	0.07184
	23.1195	15.3143	21.38	0.06482
	23.1392	16.1143	21.4	0.05878
	23.159	15.8095	21.42	0.05354
	23.1788	15.8	21.44	0.04898
	23.1985	16.6095	21.46	0.04497
	23.2183	16.5714	21.48	0.04144
	23.238	16.4857	21.5	0.0383
	23.2578	16.2286	21.52	0.03551
	23.2775	15.6476	21.54	0.03301
	23.2973	15.2857	21.56	0.03077
	23.317	15.7619	21.58	0.02875
	23.3368	16.7524	21.6	0.02692
	23.3566	16.1048	21.62	0.02526
	23.3763	15.7714	21.64	0.02375
	23.3961	16.2667	21.66	0.02237
	23.4158	16.1048	21.68	0.02111
	23.4356	16.0762	21.7	0.01995
	23.4553	15.8952	21.72	0.01888
	23.4751	16.0095	21.74	0.0179
	23.4948	16.1714	21.76	0.01699
	23.5146	15.2762	21.78	0.01615
	23.5344	15.9429	21.8	0.01537
	23.5541	15.9714	21.82	0.01464
	23.5739	16.5238	21.84	0.01397
	23.5936	15.8762	21.86	0.01334
	23.6134	15.5048	21.88	0.01275
	23.6332	15.5905	21.9	0.0122
	23.6529	15.5524	21.92	0.01169
	23.6727	16.1143	21.94	0.01121
	23.6924	16.3143	21.96	0.01075
	23.7122	15.3524	21.98	0.01033
	23.7319	16.419	22	0.00992
	23.7517	16.3143	22.02	0.00955
	23.7714	16.4	22.04	0.00919
	23.7912	15.9238	22.06	0.00885
	23.811	16.2667	22.08	0.00853
	23.8307	16.2286	22.1	0.00823
	23.8505	15.5714	22.12	0.00794
	23.8702	16.2	22.14	0.00767
	23.89	15.2857	22.16	0.00741
	23.9097	15.8762	22.18	0.00717
	23.9295	15.781	22.2	0.00693
	23.9492	15.5524	22.22	0.00671
	23.969	16.2667	22.24	0.0065
	23.9888	16.0762	22.26	0.0063
	24.0085	16.0571	22.28	0.0061
	24.0283	15.9143	22.3	0.00592
	24.048	15.8571	22.32	0.00575
	24.0678	16.1429	22.34	0.00558
	24.0875	15.3238	22.36	0.00542
	24.1073	15.5333	22.38	0.00526
	24.1271	15.8952	22.4	0.00512
	24.1468	15.219	22.42	0.00497
	24.1666	16.4857	22.44	0.00484
	24.1863	16.2762	22.46	0.00471
	24.2061	15.6095	22.48	0.00458
	24.2258	15.9429	22.5	0.00446
	24.2456	15.9143	22.52	0.00435
	24.2654	16.1524	22.54	0.00424
	24.2851	16.3143	22.56	0.00413
	24.3049	16.1048	22.58	0.00403
	24.3246	15.8191	22.6	0.00393
	24.3444	15.8381	22.62	0.00383
	24.3641	15.8667	22.64	0.00374
	24.3839	15.4857	22.66	0.00365
	24.4036	16.0571	22.68	0.00357
	24.4234	15.6762	22.7	0.00348
	24.4432	15.5429	22.72	0.0034
	24.4629	15.3619	22.74	0.00333
	24.4827	15.6571	22.76	0.00325
	24.5024	15.8762	22.78	0.00318
	24.5222	16.8952	22.8	0.00311
	24.5419	15.619	22.82	0.00304
	24.5617	16.2	22.84	0.00298
	24.5815	15.5809	22.86	0.00292
	24.6012	15.6571	22.88	0.00285
	24.621	16.2286	22.9	0.0028
	24.6407	16.2952	22.92	0.00274
	24.6605	15.9333	22.94	0.00268
	24.6802	15.5048	22.96	0.00263
	24.7	16.0571	22.98	0.00258
	24.7198	15.8286	23	0.00253
	24.7395	15.9238	23.02	0.00248
	24.7593	15.9238	23.04	0.00243
	24.779	16.4762	23.06	0.00238
	24.7988	16.1143	23.08	0.00234
	24.8185	15.8286	23.1	0.00229
	24.8383	15.7238	23.12	0.00225
	24.858	15.7714	23.14	0.00221
	24.8778	15.4667	23.16	0.00217
	24.8975	15.7714	23.18	0.00213
	24.9173	15.9143	23.2	0.00209
	24.9371	16.2762	23.22	0.00205
	24.9568	15.6286	23.24	0.00202
	24.9766	16.0952	23.26	0.00198
	24.9963	15.3143	23.28	0.00195
	25.0161	16.1714	23.3	0.00191
	25.0358	15.9238	23.32	0.00188
	25.0556	16.3333	23.34	0.00185
	25.0754	16.3333	23.36	0.00182
	25.0951	15.9143	23.38	0.00179
	25.1149	16.1809	23.4	0.00176
	25.1346	16	23.42	0.00173
	25.1544	16.1429	23.44	0.0017
	25.1741	16.1429	23.46	0.00167
	25.1939	16.4952	23.48	0.00165
	25.2137	16.1048	23.5	0.00162
	25.2334	16.8762	23.52	0.0016
	25.2532	16	23.54	0.00157
	25.2729	16.419	23.56	0.00155
	25.2927	16.219	23.58	0.00152
	25.3124	16.4286	23.6	0.0015
	25.3322	16.5524	23.62	0.00148
	25.3519	16.7143	23.64	0.00146
	25.3717	15.1048	23.66	0.00143
	25.3915	16.1333	23.68	0.00141
	25.4112	16.5619	23.7	0.00139
	25.431	17.1809	23.72	0.00137
	25.4507	16.7333	23.74	0.00135
	25.4705	16.8	23.76	0.00133
	25.4902	16.1048	23.78	0.00131
	25.51	16.5429	23.8	0.0013
	25.5297	16.2	23.82	0.00128
	25.5495	16.6	23.84	0.00126
	25.5693	16.3714	23.86	0.00124
	25.589	16.0476	23.88	0.00122
	25.6088	16.2667	23.9	0.00121
	25.6285	17.0476	23.92	0.00119
	25.6483	16.2857	23.94	0.00118
	25.6681	15.7619	23.96	0.00116
	25.6878	16.3714	23.98	0.00114
	25.7076	16.7619	24	0.00113
	25.7273	16.1143	24.02	0.00111
	25.7471	16.5905	24.04	0.0011
	25.7668	16.4476	24.06	0.00109
	25.7866	16.2667	24.08	0.00107
	25.8063	15.6762	24.1	0.00106
	25.8261	15.6571	24.12	0.00104
	25.8458	16.7905	24.14	0.000351429
	25.8656	16.6571	24.16	0.000346971
	25.8854	15.9333	24.18	0
	25.9051	17.219	24.2	0
	25.9249	16.581	24.22	0
	25.9446	17.0571	24.24	0
	25.9644	16.0476	24.26	0
	25.9841	15.8762	24.28	0
	26.0039	16.8476	24.3	0
	26.0237	16.0571	24.32	0
	26.0434	16.4476	24.34	0
	26.0632	16.4952	24.36	0
	26.0829	16.1048	24.38	0
	26.1027	16.6476	24.4	0
	26.1224	15.9143	24.42	0
	26.1422	16.8476	24.44	0
	26.162	16.8476	24.46	0
	26.1817	16.8191	24.48	0
	26.2015	16.6095	24.5	0
	26.2212	16.3048	24.52	0
	26.241	16.581	24.54	0
	26.2607	16.6095	24.56	0
	26.2805	17.3619	24.58	0
	26.3002	15.9048	24.6	0
	26.32	17.219	24.62	0
	26.3398	16.4286	24.64	0
	26.3595	16.4095	24.66	0
	26.3793	16.4	24.68	0
	26.399	16.9714	24.7	0
	26.4188	17.4476	24.72	0
	26.4385	16.8095	24.74	0
	26.4583	17.0191	24.76	0
	26.4781	17.0571	24.78	0
	26.4978	17.2	24.8	0
	26.5176	17.3714	24.82	0
	26.5373	17.2667	24.84	0
	26.5571	16.8381	24.86	0
	26.5768	16.2476	24.88	0
	26.5966	17.4857	24.9	0
	26.6164	16.7905	24.92	0
	26.6361	17.6	24.94	0.0002969
	26.6559	17.581	24.96	0.000300733
	26.6756	16.6476	24.98	0.000304641
	26.6954	17.3524	25	0.000308625
	26.7151	17.0857	25.02	0.000461975
	26.7349	17.0952	25.04	0.000468052
	26.7546	16.8	25.06	0.000474248
	26.7744	16.3619	25.08	0.000480569
	26.7942	17.4	25.1	0.000487017
	26.8139	17.4667	25.12	0.000493596
	26.8337	16.3714	25.14	0.000500309
	26.8534	16.8381	25.16	0.00050716
	26.8732	17.4857	25.18	0.000514152
	26.8929	17.2762	25.2	0.000521291
	26.9127	17.3143	25.22	0.000528578
	26.9324	16.7238	25.24	0.00053602
	26.9522	17.2952	25.26	0.00054362
	26.972	17.6381	25.28	0.000551383
	26.9917	18.219	25.3	0.000559313
	27.0115	18	25.32	0.000567416
	27.0312	17.5048	25.34	0.000575696
	27.051	17.4286	25.36	0.000584158
	27.0707	18.2667	25.38	0.000592809
	27.0905	17.6476	25.4	0.000601653
	27.1103	17.6381	25.42	0.000610697
	27.13	16.7238	25.44	0.000619945
	27.1498	17.5714	25.46	0.000629406
	27.1695	18.1333	25.48	0.000639085
	27.1893	17.0191	25.5	0.000648989
	27.209	17.5905	25.52	0.000659125
	27.2288	18.0191	25.54	0.000669501
	27.2486	17.8476	25.56	0.000680123
	27.2683	18.8191	25.58	0.000691
	27.2881	18.1429	25.6	0.00232
	27.3078	18.9809	25.62	0.00236
	27.3276	18.5619	25.64	0.00239
	27.3473	17.9048	25.66	0.00242
	27.3671	17.9143	25.68	0.00327
	27.3868	18.1333	25.7	0.00332
	27.4066	18.4286	25.72	0.00336
	27.4264	18.9429	25.74	0.00341
	27.4461	18.9238	25.76	0.00346
	27.4659	18.0381	25.78	0.00351
	27.4856	19.4667	25.8	0.00356
	27.5054	18.8667	25.82	0.00361
	27.5251	18.7905	25.84	0.00367
	27.5449	18.6476	25.86	0.00372
	27.5647	18.8476	25.88	0.00378
	27.5844	18.9905	25.9	0.00383
	27.6042	19.6286	25.92	0.00389
	27.6239	18.9429	25.94	0.00395
	27.6437	18.9048	25.96	0.00401
	27.6634	19.8571	25.98	0.00407
	27.6832	19.1905	26	0.00414
	27.703	19.8286	26.02	0.0042
	27.7227	19.8286	26.04	0.00427
	27.7425	20.5333	26.06	0.00434
	27.7622	20.0476	26.08	0.00441
	27.782	20.6857	26.1	0.00448
	27.8017	20.5048	26.12	0.00456
	27.8215	20.3524	26.14	0.00463
	27.8412	21.1524	26.16	0.00471
	27.861	21.1143	26.18	0.00479
	27.8807	21.6667	26.2	0.00487
	27.9005	21.5905	26.22	0.00495
	27.9203	22.1809	26.24	0.00504
	27.94	22.5143	26.26	0.00513
	27.9598	23.5333	26.28	0.00522
	27.9795	23.3333	26.3	0.00531
	27.9993	23.1619	26.32	0.00541
	28.0191	24.1429	26.34	0.00551
	28.0388	24.5429	26.36	0.00561
	28.0586	24.7619	26.38	0.00571
	28.0783	25.2571	26.4	0.00582
	28.0981	25.7429	26.42	0.00593
	28.1178	26.7143	26.44	0.00605
	28.1376	26.6286	26.46	0.00616
	28.1573	27.6381	26.48	0.00628
	28.1771	27.7619	26.5	0.00641
	28.1969	28.4762	26.52	0.00654
	28.2166	31.0381	26.54	0.00667
	28.2364	30.0476	26.56	0.00681
	28.2561	30.9143	26.58	0.00695
	28.2759	32.3429	26.6	0.00709
	28.2956	32.5524	26.62	0.00724
	28.3154	33.4762	26.64	0.0074
	28.3351	33.6857	26.66	0.00756
	28.3549	34.4381	26.68	0.00772
	28.3747	35.581	26.7	0.0079
	28.3944	35.6381	26.72	0.00807
	28.4142	35.2286	26.74	0.00826
	28.4339	36.0952	26.76	0.00845
	28.4537	34.8095	26.78	0.00865
	28.4734	34.6	26.8	0.00885
	28.4932	37.0191	26.82	0.00906
	28.513	36.4286	26.84	0.00928
	28.5327	37.2381	26.86	0.00951
	28.5525	36.9619	26.88	0.00975
	28.5722	36.5238	26.9	0.01
	28.592	36.8857	26.92	0.01026
	28.6117	36.1905	26.94	0.01052
	28.6315	36.3143	26.96	0.0108
	28.6513	37.3143	26.98	0.01109
	28.671	38.2476	27	0.0114
	28.6908	37.8381	27.02	0.01172
	28.7105	38.0667	27.04	0.01205
	28.7303	37.5143	27.06	0.01239
	28.75	38.3333	27.08	0.01276
	28.7698	37.7524	27.1	0.01314
	28.7895	37.3524	27.12	0.01354
	28.8093	36.8762	27.14	0.01395
	28.8291	37.1619	27.16	0.01439
	28.8488	38.8381	27.18	0.01486
	28.8686	38.5714	27.2	0.01534
	28.8883	37.0857	27.22	0.01586
	28.9081	36.7619	27.24	0.0164
	28.9278	37.6667	27.26	0.01697
	28.9476	37.3333	27.28	0.01758
	28.9673	37.6857	27.3	0.01822
	28.9871	37.3429	27.32	0.0189
	29.0069	37.4381	27.34	0.01963
	29.0266	37.8476	27.36	0.0204
	29.0464	37.2762	27.38	0.02122
	29.0661	36.4857	27.4	0.0221
	29.0859	35.9333	27.42	0.02305
	29.1056	35.5238	27.44	0.02406
	29.1254	36.3714	27.46	0.02515
	29.1452	36.3333	27.48	0.02633
	29.1649	35.5333	27.5	0.02761
	29.1847	35.0381	27.52	0.02899
	29.2044	34.7429	27.54	0.0305
	29.2242	34.419	27.56	0.03215
	29.2439	34.5619	27.58	0.03395
	29.2637	34.419	27.6	0.03595
	29.2834	33.6191	27.62	0.03815
	29.3032	33.8667	27.64	0.04061
	29.323	34.0571	27.66	0.04335
	29.3427	34.3619	27.68	0.04644
	29.3625	34.0952	27.7	0.04994
	29.3822	32.3333	27.72	0.05394
	29.402	31.7714	27.74	0.05855
	29.4217	33.3809	27.76	0.0639
	29.4415	32.1714	27.78	0.07019
	29.4613	32.0476	27.8	0.07767
	29.481	32.7333	27.82	0.08669
	29.5008	30.6381	27.84	0.09773
	29.5205	31.5429	27.86	0.1115
	29.5403	30.7143	27.88	0.12908
	29.56	31.2381	27.9	0.15234
	29.5798	29.7714	27.92	0.18525
	29.5996	30.0191	27.94	0.23761
	29.6193	29.3714	27.96	0.33274
	29.6391	29.1619	27.98	0.51576
	29.6588	29.4286	28	0.84817
	29.6786	29.9333	28.02	1.37074
	29.6983	29.1714	28.04	2.03311
	29.7181	29.5048	28.06	2.59799
	29.7379	29.5143	28.08	2.72728
	29.7576	28.3619	28.1	2.4886
	29.7774	28.7714	28.12	2.19215
	29.7971	28.5333	28.14	1.87252
	29.8169	28.4952	28.16	1.44642
	29.8366	27.9238	28.18	1.00938
	29.8564	28.1905	28.2	0.67061
	29.8761	28.5429	28.22	0.45167
	29.8959	27.4476	28.24	0.32849
	29.9156	27.2095	28.26	0.26524
	29.9354	28.4667	28.28	0.23361
	29.9552	27.9905	28.3	0.21781
	29.9749	28.8857	28.32	0.21081
	29.9947	27.8762	28.34	0.20982
	30.0144	27.6191	28.36	0.21372
	30.0342	26.1714	28.38	0.2221
	30.054	27.4476	28.4	0.23495
	30.0737	27.2762	28.42	0.2526
	30.0935	27.9524	28.44	0.27573
	30.1132	27.0952	28.46	0.30539
	30.133	27.2095	28.48	0.34317
	30.1527	27.6286	28.5	0.39138
	30.1725	27.0571	28.52	0.45342
	30.1922	26.2286	28.54	0.5345
	30.212	27.2571	28.56	0.64335
	30.2318	27.7619	28.58	0.79783
	30.2515	26.2952	28.6	1.0413
	30.2713	26.8191	28.62	1.47966
	30.291	26.781	28.64	2.33045
	30.3108	26.4381	28.66	3.91955
	30.3305	26.1905	28.68	6.52162
	30.3503	27.2	28.7	10.0131
	30.37	26.0095	28.72	13.3615
	30.3898	26.6381	28.74	14.6402
	30.4096	26.8762	28.76	13.5695
	30.4293	27.0476	28.78	11.9225
	30.4491	26.7714	28.8	10.3395
	30.4688	26.0762	28.82	8.24008
	30.4886	26.5619	28.84	5.80789
	30.5083	26.3048	28.86	3.75132
	30.5281	25.8381	28.88	2.33325
	30.5479	26.8667	28.9	1.48448
	30.5676	25.8095	28.92	1.01795
	30.5874	25.8476	28.94	0.76004
	30.6071	25.6762	28.96	0.60317
	30.6269	26.3905	28.98	0.49593
	30.6466	26.0762	29	0.41651
	30.6664	26.2095	29.02	0.35516
	30.6862	26.7714	29.04	0.30657
	30.7059	26.2	29.06	0.2674
	30.7257	25.8191	29.08	0.23535
	30.7454	26.1143	29.1	0.2088
	30.7652	26.6571	29.12	0.18654
	30.7849	27.1905	29.14	0.16769
	30.8047	26.9429	29.16	0.15159
	30.8244	26.1048	29.18	0.13773
	30.8442	26.9143	29.2	0.12571
	30.8639	27.1619	29.22	0.11521
	30.8837	26.0667	29.24	0.10599
	30.9035	26.6762	29.26	0.09784
	30.9232	26.1524	29.28	0.09061
	30.943	26.7238	29.3	0.08416
	30.9627	26.2762	29.32	0.07839
	30.9825	26.8762	29.34	0.07319
	31.0023	25.4952	29.36	0.0685
	31.022	26.7333	29.38	0.06426
	31.0418	26.2381	29.4	0.0604
	31.0615	26.7143	29.42	0.05688
	31.0813	27.5048	29.44	0.05366
	31.101	26.5429	29.46	0.05071
	31.1208	26.2857	29.48	0.04801
	31.1405	27.2857	29.5	0.04551
	31.1603	27.3809	29.52	0.04321
	31.1801	27.2762	29.54	0.04108
	31.1998	26.2286	29.56	0.03911
	31.2196	26.6095	29.58	0.03727
	31.2393	27.5429	29.6	0.03557
	31.2591	27.5714	29.62	0.03398
	31.2788	26.1619	29.64	0.03249
	31.2986	26.2	29.66	0.0311
	31.3183	27.6571	29.68	0.0298
	31.3381	26.6381	29.7	0.02859
	31.3579	25.9905	29.72	0.02744
	31.3776	27.6667	29.74	0.02637
	31.3974	26.6667	29.76	0.02535
	31.4171	26.8571	29.78	0.0244
	31.4369	26.3238	29.8	0.0235
	31.4566	27.2667	29.82	0.02264
	31.4764	27.6381	29.84	0.02184
	31.4962	26.8762	29.86	0.02108
	31.5159	27.4762	29.88	0.02035
	31.5357	26.7905	29.9	0.01967
	31.5554	28.5524	29.92	0.02303
	31.5752	26.9048	29.94	0.02246
	31.5949	28.5714	29.96	0.02193
	31.6147	27.8762	29.98	0.02142
	31.6345	27.4	30	0.02294
	31.6542	27.7238	30.02	0.02251
	31.674	28.2571	30.04	0.02211
	31.6937	27.7524	30.06	0.02173
	31.7135	28.0571	30.08	0.02138
	31.7332	28.3905	30.1	0.02104
	31.753	27.7143	30.12	0.02073
	31.7727	28	30.14	0.02044
	31.7925	28.2286	30.16	0.02016
	31.8123	27.9238	30.18	0.0199
	31.832	28.1714	30.2	0.01966
	31.8518	27.7714	30.22	0.01943
	31.8715	27.8762	30.24	0.01922
	31.8913	28.1524	30.26	0.01902
	31.911	28.6286	30.28	0.01884
	31.9308	29.6286	30.3	0.01867
	31.9505	28.7714	30.32	0.01851
	31.9703	28.9714	30.34	0.01837
	31.9901	29.0667	30.36	0.01824
	32.0098	29.1524	30.38	0.01812
	32.0296	28.0095	30.4	0.01801
	32.0493	28.3809	30.42	0.01792
	32.0691	28.8	30.44	0.01783
	32.0888	29.5238	30.46	0.01776
	32.1086	28.9429	30.48	0.01769
	32.1284	29.4381	30.5	0.01764
	32.1481	29.1619	30.52	0.0176
	32.1679	29.2095	30.54	0.01756
	32.1876	28.9714	30.56	0.01754
	32.2074	29.4095	30.58	0.01752
	32.2271	28.4095	30.6	0.01752
	32.2469	30.1429	30.62	0.01752
	32.2666	29.8095	30.64	0.01753
	32.2864	29.8286	30.66	0.01756
	32.3062	30.0476	30.68	0.01759
	32.3259	28.7524	30.7	0.01763
	32.3457	29.0952	30.72	0.01768
	32.3654	29.581	30.74	0.01774
	32.3852	29.9524	30.76	0.01782
	32.4049	29.8286	30.78	0.0179
	32.4247	29.3524	30.8	0.01799
	32.4445	30.0952	30.82	0.01809
	32.4642	30.7333	30.84	0.0182
	32.484	30.4476	30.86	0.01832
	32.5037	30.1429	30.88	0.01845
	32.5235	30.4952	30.9	0.01859
	32.5432	29.9905	30.92	0.01875
	32.563	30.9333	30.94	0.01892
	32.5827	30.5524	30.96	0.0191
	32.6025	31.1333	30.98	0.01929
	32.6223	30.8857	31	0.0195
	32.642	30.5619	31.02	0.01973
	32.6618	30.6952	31.04	0.01998
	32.6815	31.9809	31.06	0.02025
	32.7013	31.2952	31.08	0.02054
	32.721	31.3333	31.1	0.02087
	32.7408	32.0857	31.12	0.02125
	32.7606	31.1524	31.14	0.02173
	32.7803	30.8095	31.16	0.02239
	32.8001	30	31.18	0.0234
	32.8198	30.1143	31.2	0.02495
	32.8396	30.2476	31.22	0.02709
	32.8593	31.3619	31.24	0.02922
	32.8791	29.8667	31.26	0.03096
	32.8989	30.7524	31.28	0.0312
	32.9186	30.6	31.3	0.03056
	32.9384	31.0952	31.32	0.03024
	32.9581	29.9619	31.34	0.03003
	32.9779	30.5429	31.36	0.0295
	32.9976	30.4381	31.38	0.02886
	33.0174	30.2952	31.4	0.02851
	33.0371	30.0667	31.42	0.02857
	33.0569	29.8667	31.44	0.02903
	33.0767	30.581	31.46	0.02981
	33.0964	30.781	31.48	0.03086
	33.1162	30.5524	31.5	0.03219
	33.1359	29.8381	31.52	0.03392
	33.1557	31.1809	31.54	0.03636
	33.1754	29.4286	31.56	0.0403
	33.1952	29.4095	31.58	0.04741
	33.215	28.8095	31.6	0.06026
	33.2347	30.6	31.62	0.08116
	33.2545	29.1238	31.64	0.1094
	33.2742	29.9238	31.66	0.13721
	33.294	29.2952	31.68	0.14897
	33.3137	29.7619	31.7	0.14074
	33.3335	28.4571	31.72	0.12771
	33.3533	29.5429	31.74	0.11838
	33.373	28.5429	31.76	0.10791
	33.3928	29.2762	31.78	0.09198
	33.4125	28.6857	31.8	0.0756
	33.4323	28.6381	31.82	0.06325
	33.452	28.7238	31.84	0.05573
	33.4718	28.6286	31.86	0.05203
	33.4915	28.0381	31.88	0.05066
	33.5113	28.0191	31.9	0.04893
	33.5311	27.8286	31.92	0.04942
	33.5508	28.1048	31.94	0.05028
	33.5706	28.0952	31.96	0.0514
	33.5903	27.1905	31.98	0.05193
	33.6101	26.581	32	0.05346
	33.6298	26.8762	32.02	0.05515
	33.6496	27.0381	32.04	0.05701
	33.6694	26.3524	32.06	0.05903
	33.6891	27.2286	32.08	0.06121
	33.7089	26.4	32.1	0.06357
	33.7286	25.8667	32.12	0.0661
	33.7484	27.1524	32.14	0.06883
	33.7681	26.3143	32.16	0.07176
	33.7879	26.5048	32.18	0.0749
	33.8076	26.6571	32.2	0.07828
	33.8274	25.3429	32.22	0.08191
	33.8472	25.9143	32.24	0.08582
	33.8669	25.8286	32.26	0.09003
	33.8867	25.5619	32.28	0.09457
	33.9064	25.5143	32.3	0.09949
	33.9262	25.1048	32.32	0.1048
	33.9459	25.5048	32.34	0.11057
	33.9657	25.5619	32.36	0.11684
	33.9855	25.5429	32.38	0.12367
	34.0052	24.9714	32.4	0.13113
	34.025	24.1905	32.42	0.13929
	34.0447	24.781	32.44	0.14825
	34.0645	24.5905	32.46	0.15811
	34.0842	24.4667	32.48	0.16899
	34.104	24.4	32.5	0.18105
	34.1237	24.8667	32.52	0.19446
	34.1435	23.8286	32.54	0.20943
	34.1633	24.2381	32.56	0.22619
	34.183	24.5429	32.58	0.24507
	34.2028	24.7429	32.6	0.26642
	34.2225	24.5333	32.62	0.2907
	34.2423	23.6095	32.64	0.31847
	34.262	24.0476	32.66	0.35043
	34.2818	23.6286	32.68	0.38747
	34.3015	23.1619	32.7	0.43072
	34.3213	24.0952	32.72	0.48165
	34.3411	23.4095	32.74	0.5422
	34.3608	23.9143	32.76	0.61493
	34.3806	23.5619	32.78	0.70335
	34.4003	23.4667	32.8	0.81228
	34.4201	23.7238	32.82	0.94859
	34.4398	23.1048	32.84	1.12231
	34.4596	23.1619	32.86	1.34912
	34.4794	22.9429	32.88	1.65757
	34.4991	23.6381	32.9	2.11151
	34.5189	23.4762	32.92	2.87075
	34.5386	23.4381	32.94	4.30359
	34.5584	22.9524	32.96	7.07682
	34.5781	23.2	32.98	11.9955
	34.5979	21.7333	33	19.3823
	34.6176	22.2952	33.02	28.0262
	34.6374	22.219	33.04	34.0215
	34.6572	22.4667	33.06	33.4949
	34.6769	22.5333	33.08	29.1691
	34.6967	22.581	33.1	25.5449
	34.7164	21.4952	33.12	23.0533
	34.7362	22.6667	33.14	19.3564
	34.7559	22.2476	33.16	14.1782
	34.7757	22.1238	33.18	9.34838
	34.7955	22.1714	33.2	5.83982
	34.8152	22.1143	33.22	3.67988
	34.835	22.9905	33.24	2.48386
	34.8547	21.8762	33.26	1.83102
	34.8745	21.8286	33.28	1.44285
	34.8942	20.9429	33.3	1.18214
	34.914	21.8	33.32	0.9908
	34.9338	21	33.34	0.84353
	34.9535	21.2381	33.36	0.72714
	34.9733	22.1333	33.38	0.63344
	34.993	21.2381	33.4	0.55685
	35.0128	21.2286	33.42	0.49344
	35.0325	22.0191	33.44	0.44033
	35.0523	21.6952	33.46	0.3954
	35.072	21.6667	33.48	0.35704
	35.0918	21.3619	33.5	0.32403
	35.1116	21.5048	33.52	0.29541
	35.1313	21.2381	33.54	0.27044
	35.1511	21.4857	33.56	0.24851
	35.1708	21.4667	33.58	0.22916
	35.1906	21.5905	33.6	0.21199
	35.2103	21.1143	33.62	0.19668
	35.2301	20.6667	33.64	0.18298
	35.2499	21.2	33.66	0.17067
	35.2696	21.0857	33.68	0.15956
	35.2894	21.0381	33.7	0.1495
	35.3091	21.0571	33.72	0.14037
	35.3289	21.1905	33.74	0.13205
	35.3486	21.3809	33.76	0.12446
	35.3684	21.3524	33.78	0.11749
	35.3882	20.5905	33.8	0.1111
	35.4079	21.6857	33.82	0.10522
	35.4277	21.6476	33.84	0.09979
	35.4474	21.3143	33.86	0.09478
	35.4672	21.4095	33.88	0.09013
	35.4869	21.2762	33.9	0.08582
	35.5067	21.0857	33.92	0.08181
	35.5264	21.3143	33.94	0.07807
	35.5462	21.1048	33.96	0.07459
	35.566	21.1524	33.98	0.07133
	35.5857	20.781	34	0.06828
	35.6055	20.2381	34.02	0.06543
	35.6252	21	34.04	0.06275
	35.645	20.3333	34.06	0.06023
	35.6647	20.7619	34.08	0.05786
	35.6845	21.0476	34.1	0.05562
	35.7043	19.3905	34.12	0.05352
	35.724	21.0381	34.14	0.05153
	35.7438	20.5524	34.16	0.04965
	35.7635	20.7333	34.18	0.04787
	35.7833	21.0381	34.2	0.04619
	35.803	21.0095	34.22	0.04459
	35.8228	21	34.24	0.04308
	35.8425	21.0667	34.26	0.04164
	35.8623	20.2952	34.28	0.04027
	35.8821	21.1809	34.3	0.03968
	35.9018	20.3238	34.32	0.03845
	35.9216	20.2571	34.34	0.03728
	35.9413	20.9524	34.36	0.03616
	35.9611	20.7905	34.38	0.03509
	35.9808	20.2381	34.4	0.03443
	36.0006	20.7714	34.42	0.03346
	36.0204	20.9619	34.44	0.03254
	36.0401	20.3809	34.46	0.03166
	36.0599	20.9524	34.48	0.03081
	36.0796	20.8095	34.5	0.03
	36.0994	20.1809	34.52	0.02923
	36.1191	19.9905	34.54	0.02849
	36.1389	20.4667	34.56	0.02778
	36.1586	20.9238	34.58	0.02709
	36.1784	20.4952	34.6	0.02644
	36.1982	20.0667	34.62	0.02581
	36.2179	20.4476	34.64	0.02521
	36.2377	20.9333	34.66	0.02463
	36.2574	20.7238	34.68	0.02407
	36.2772	20.3238	34.7	0.02354
	36.2969	21.0095	34.72	0.02302
	36.3167	20.4762	34.74	0.02253
	36.3364	20.4667	34.76	0.02205
	36.3562	20.6857	34.78	0.02159
	36.376	20.1619	34.8	0.02115
	36.3957	19.8476	34.82	0.02073
	36.4155	20.7333	34.84	0.0203
	36.4352	19.9048	34.86	0.01991
	36.455	19.9238	34.88	0.01953
	36.4747	20.5524	34.9	0.01916
	36.4945	19.5619	34.92	0.0188
	36.5143	20.1429	34.94	0.01846
	36.534	20.3905	34.96	0.01813
	36.5538	20.2476	34.98	0.01782
	36.5735	20.3429	35	0.01751
	36.5933	20.7238	35.02	0.01722
	36.613	20.9714	35.04	0.01694
	36.6328	19.6857	35.06	0.01666
	36.6525	20.2381	35.08	0.0164
	36.6723	20.8476	35.1	0.01614
	36.6921	20.7429	35.12	0.0159
	36.7118	20.3714	35.14	0.01566
	36.7316	19.6381	35.16	0.01543
	36.7513	20.5619	35.18	0.01522
	36.7711	20.0857	35.2	0.015
	36.7908	19.781	35.22	0.0148
	36.8106	20.4762	35.24	0.0146
	36.8304	20.6762	35.26	0.01442
	36.8501	20.6476	35.28	0.01424
	36.8699	20.8857	35.3	0.01406
	36.8896	20.4667	35.32	0.01389
	36.9094	20.5333	35.34	0.01373
	36.9291	20.3333	35.36	0.01358
	36.9489	20.4952	35.38	0.01343
	36.9686	20.8286	35.4	0.01329
	36.9884	20.8191	35.42	0.01316
	37.0082	19.1714	35.44	0.01303
	37.0279	20.5524	35.46	0.0129
	37.0477	20.2857	35.48	0.01279
	37.0674	19.7429	35.5	0.01267
	37.0872	20.7429	35.52	0.01257
	37.1069	20.6667	35.54	0.01247
	37.1267	20.219	35.56	0.01238
	37.1465	20.1048	35.58	0.01229
	37.1662	20.2571	35.6	0.0122
	37.186	19.9619	35.62	0.01213
	37.2057	20.4667	35.64	0.01205
	37.2255	20.4476	35.66	0.01199
	37.2452	20.0857	35.68	0.01193
	37.265	21.0667	35.7	0.01187
	37.2848	21.2667	35.72	0.01182
	37.3045	20.2857	35.74	0.01178
	37.3243	20.6191	35.76	0.01174
	37.344	20.4095	35.78	0.01171
	37.3638	20.3619	35.8	0.01168
	37.3835	21.1524	35.82	0.01166
	37.4033	20.1333	35.84	0.01164
	37.4231	20.7333	35.86	0.01164
	37.4428	20.7429	35.88	0.01163
	37.4626	20.3333	35.9	0.01164
	37.4823	19.9524	35.92	0.01165
	37.5021	19.8476	35.94	0.01166
	37.5218	20.6095	35.96	0.01169
	37.5416	21.3238	35.98	0.01172
	37.5613	20.3048	36	0.01175
	37.5811	20.1143	36.02	0.0118
	37.6009	20.1714	36.04	0.01185
	37.6206	20.2952	36.06	0.01191
	37.6404	19.9143	36.08	0.01198
	37.6601	19.2381	36.1	0.01206
	37.6799	19.2857	36.12	0.01215
	37.6996	20.5048	36.14	0.01224
	37.7194	20.1429	36.16	0.01235
	37.7392	19.9238	36.18	0.01247
	37.7589	20.7619	36.2	0.01259
	37.7787	19.7429	36.22	0.00886
	37.7984	20.4571	36.24	0.00906
	37.8182	19.8762	36.26	0.00927
	37.8379	21.0857	36.28	0.00949
	37.8577	19.9905	36.3	0.00779
	37.8774	19.6476	36.32	0.00806
	37.8972	20.6571	36.34	0.00836
	37.9169	20.219	36.36	0.00866
	37.9367	20.1905	36.38	0.00899
	37.9565	19.4286	36.4	0.00933
	37.9762	20.6857	36.42	0.0097
	37.996	20.2476	36.44	0.01008
	38.0157	20.4381	36.46	0.01049
	38.0355	19.6286	36.48	0.01092
	38.0553	19.8571	36.5	0.01139
	38.075	20.6952	36.52	0.01188
	38.0948	20.4286	36.54	0.0124
	38.1145	20.3905	36.56	0.01296
	38.1343	20.2381	36.58	0.01356
	38.154	20.3524	36.6	0.0142
	38.1738	19.2952	36.62	0.01489
	38.1935	20.2095	36.64	0.01563
	38.2133	19.8571	36.66	0.01643
	38.233	19.781	36.68	0.01728
	38.2528	19.3714	36.7	0.01821
	38.2726	20.2	36.72	0.01921
	38.2923	20.2667	36.74	0.0203
	38.3121	20.3905	36.76	0.02149
	38.3318	19.8571	36.78	0.02278
	38.3516	19.8952	36.8	0.02419
	38.3713	20.6952	36.82	0.02706
	38.3911	20.6	36.84	0.02878
	38.4109	19.2857	36.86	0.03068
	38.4306	19.9238	36.88	0.03277
	38.4504	19.9619	36.9	0.0351
	38.4701	20.1809	36.92	0.03769
	38.4899	19.8095	36.94	0.04125
	38.5096	18.7714	36.96	0.04451
	38.5294	19.1429	36.98	0.0482
	38.5491	20.6762	37	0.05237
	38.5689	19.9619	37.02	0.05714
	38.5887	20.6952	37.04	0.06261
	38.6084	20.4286	37.06	0.06894
	38.6282	20.2	37.08	0.07631
	38.6479	19.9143	37.1	0.08497
	38.6677	20.1714	37.12	0.09523
	38.6874	19.9143	37.14	0.10752
	38.7072	20.1524	37.16	0.12242
	38.727	19.3714	37.18	0.1407
	38.7467	19.6667	37.2	0.1635
	38.7665	19.781	37.22	0.19243
	38.7862	19.2667	37.24	0.22998
	38.806	19.0095	37.26	0.28052
	38.8257	20.1809	37.28	0.35351
	38.8455	19.2476	37.3	0.4725
	38.8653	19.2667	37.32	0.69356
	38.885	19.8381	37.34	1.12433
	38.9048	20.6762	37.36	1.9078
	38.9245	20.1905	37.38	3.12729
	38.9443	19.4667	37.4	4.63077
	38.964	19.9809	37.42	5.80689
	38.9838	19.781	37.44	5.84458
	39.0035	19.9143	37.46	5.00155
	39.0233	19.9905	37.48	4.21555
	39.0431	19.7905	37.5	3.86468
	39.0628	19.9714	37.52	3.65812
	39.0826	20.0191	37.54	3.09716
	39.1023	19.8857	37.56	2.25126
	39.1221	20.2667	37.58	1.47174
	39.1418	19.9714	37.6	0.91638
	39.1616	19.6857	37.62	0.58206
	39.1814	19.9905	37.64	0.39967
	39.2011	19.9143	37.66	0.29987
	39.2209	20.4286	37.68	0.23951
	39.2406	19.5429	37.7	0.19826
	39.2604	20.2476	37.72	0.16764
	39.2801	20.4857	37.74	0.14393
	39.2999	19.6191	37.76	0.12512
	39.3197	19.2857	37.78	0.10992
	39.3394	20.1524	37.8	0.09746
	39.3592	20.3429	37.82	0.08713
	39.3789	19.4571	37.84	0.07845
	39.3987	19.9143	37.86	0.07111
	39.4184	20.2857	37.88	0.06484
	39.4382	19.5333	37.9	0.05944
	39.4579	19.3238	37.92	0.05476
	39.4777	18.8667	37.94	0.05068
	39.4975	19.3524	37.96	0.0471
	39.5172	18.7714	37.98	0.04395
	39.537	19.2857	38	0.04117
	39.5567	19.6857	38.02	0.0387
	39.5765	19.1905	38.04	0.03649
	39.5962	19.6857	38.06	0.03452
	39.616	19.2857	38.08	0.03275
	39.6358	19.7524	38.1	0.03116
	39.6555	19.4762	38.12	0.02973
	39.6753	19.419	38.14	0.02844
	39.695	18.7333	38.16	0.02728
	39.7148	18.3333	38.18	0.02622
	39.7345	19.5905	38.2	0.02527
	39.7543	17.9714	38.22	0.02441
	39.7741	19.0476	38.24	0.02362
	39.7938	19.7714	38.26	0.02292
	39.8136	18.9238	38.28	0.02227
	39.8333	19.2381	38.3	0.0217
	39.8531	19.1809	38.32	0.02117
	39.8728	18.5905	38.34	0.02071
	39.8926	18.4381	38.36	0.02028
	39.9123	18.8667	38.38	0.01991
	39.9321	18.3809	38.4	0.01958
	39.9519	18.8952	38.42	0.01929
	39.9716	19.6286	38.44	0.01903
	39.9914	18.2952	38.46	0.01881
	40.0111	17.9429	38.48	0.01863
	40.0309	18.5905	38.5	0.01847
	40.0506	19.0191	38.52	0.01835
	40.0704	18.0191	38.54	0.01826
	40.0902	17.6095	38.56	0.0182
	40.1099	18.0476	38.58	0.01816
	40.1297	18.5429	38.6	0.01816
	40.1494	18.4952	38.62	0.01818
	40.1692	18.9333	38.64	0.01823
	40.1889	17.9238	38.66	0.01831
	40.2087	18.2952	38.68	0.01841
	40.2284	17.9619	38.7	0.01854
	40.2482	18	38.72	0.0187
	40.2679	18.6476	38.74	0.01889
	40.2877	18.5333	38.76	0.0191
	40.3075	17.8191	38.78	0.01935
	40.3272	17.6571	38.8	0.01962
	40.347	18.0191	38.82	0.01993
	40.3667	18.0571	38.84	0.02027
	40.3865	18.1619	38.86	0.02064
	40.4062	18.5238	38.88	0.02105
	40.426	17.6095	38.9	0.0215
	40.4458	17.4381	38.92	0.02199
	40.4655	17.9143	38.94	0.02251
	40.4853	17.8667	38.96	0.02308
	40.505	17.6857	38.98	0.0237
	40.5248	16.9619	39	0.02437
	40.5445	16.4952	39.02	0.02509
	40.5643	17.6286	39.04	0.02588
	40.584	17.219	39.06	0.02672
	40.6038	17.5048	39.08	0.02763
	40.6236	17.5143	39.1	0.02861
	40.6433	17.6381	39.12	0.02968
	40.6631	17.0571	39.14	0.03082
	40.6828	17.581	39.16	0.03207
	40.7026	17.0762	39.18	0.03342
	40.7223	17.6857	39.2	0.03488
	40.7421	17.6286	39.22	0.03646
	40.7619	17.5143	39.24	0.03819
	40.7816	16.8857	39.26	0.04007
	40.8014	16.8952	39.28	0.04212
	40.8211	17.8191	39.3	0.04436
	40.8409	18.1429	39.32	0.04681
	40.8606	17.2476	39.34	0.04951
	40.8804	17.1238	39.36	0.05248
	40.9001	16.8667	39.38	0.05576
	40.9199	17.0191	39.4	0.05939
	40.9397	16.9333	39.42	0.06342
	40.9594	16.9238	39.44	0.06791
	40.9792	16.8286	39.46	0.07294
	40.9989	16.9048	39.48	0.07858
	41.0187	17.5333	39.5	0.08496
	41.0384	16.7714	39.52	0.09219
	41.0582	16.6381	39.54	0.10056
	41.078	16.4	39.56	0.11001
	41.0977	16.9905	39.58	0.12092
	41.1175	17.6667	39.6	0.1336
	41.1372	16.9524	39.62	0.14845
	41.157	16.9238	39.64	0.16601
	41.1767	16.5714	39.66	0.18702
	41.1965	16.0191	39.68	0.2123
	41.2163	16.9238	39.7	0.24318
	41.236	16.3143	39.72	0.28145
	41.2558	16.2667	39.74	0.32965
	41.2755	15.9143	39.76	0.39159
	41.2953	16.5524	39.78	0.47356
	41.315	16.6667	39.8	0.58792
	41.3348	16.4381	39.82	0.76441
	41.3546	16.7619	39.84	1.07699
	41.3743	16.8095	39.86	1.68381
	41.3941	16.2762	39.88	2.83542
	41.4138	16.2571	39.9	4.76428
	41.4336	16.2762	39.92	7.41373
	41.4533	16.4381	39.94	10.0328
[truncated: 2,502 more rows]

## Sheet: Figure 1e
Figure 1e: XPS of Sn4d
	B.E.(eV)	Raw Intensity	Peak Sum	Background	Peak 1	Peak 2
	499.88	23680.7	24869	24239.2	24368.6	24739.6
	499.78	23714.6	24748.4	24095.6	24227	24617
	499.68	23651.8	24628.9	23951.7	24085.1	24495.5
	499.58	23566.4	24510.8	23807.6	23943.1	24375.3
	499.48	23849.2	24394	23663.3	23800.9	24256.4
	499.38	23610.6	24278.8	23518.7	23658.5	24139.1
	499.28	23440.1	24165.3	23374	23515.9	24023.4
	499.18	23529.7	24053.8	23229	23373.2	23909.5
	499.08	23467.5	23944.3	23083.8	23230.3	23797.8
	498.98	23464.3	23837.2	22938.4	23087.3	23688.3
	498.88	23400.8	23732.7	22792.8	22944.2	23581.3
	498.78	23379.4	23631.1	22646.9	22800.8	23477.2
	498.68	23673.3	23532.7	22500.9	22657.4	23376.3
	498.58	23389.4	23438	22354.8	22513.9	23278.8
	498.48	23188.3	23347.2	22208.4	22370.2	23185.4
	498.38	23595.2	23261	22061.9	22226.5	23096.4
	498.28	23863.5	23179.8	21915.2	22082.6	23012.4
	498.18	23764.9	23104.4	21768.4	21938.7	22934.1
	498.08	23887	23035.5	21621.5	21794.8	22862.2
	497.98	23941.4	22974.2	21474.4	21650.8	22797.8
	497.88	24276.2	22921.8	21327.2	21506.8	22742.2
	497.78	24721.7	22879.8	21180	21362.8	22697.1
	497.68	24922.2	22850.9	21032.6	21218.8	22664.8
	497.58	25033.1	22838.5	20885.3	21074.8	22648.9
	497.48	25642.3	22847.7	20737.9	20930.9	22654.6
	497.38	25785.7	22886.4	20590.5	20787.1	22689.8
	497.28	26296.2	22966.5	20443.1	20643.5	22766.1
	497.18	26286.1	23105.2	20295.8	20500	22901
	497.08	27243.5	23327.9	20148.5	20356.6	23119.8
	496.98	28139	23670.4	20001.3	20213.4	23458.2
	496.88	28724.4	24182	19854.2	20070.6	23965.7
	496.78	29683.7	24927.6	19707.4	19928	24707
	496.68	30635.5	25989.4	19560.7	19785.8	25764.3
	496.58	32266.8	27466.8	19414.4	19644	27237.2
	496.48	34232.5	29472.5	19268.3	19502.6	29238.2
	496.38	36838	32128.8	19122.8	19361.9	31889.6
	496.28	39520.9	35552.6	18977.8	19221.9	35308.5
	496.18	43147.2	39843.3	18833.5	19082.7	39594
	496.08	48174.1	45063.8	18690	18944.6	44809.2
	495.98	53325	51219.2	18547.6	18807.7	50959.2
	495.88	58997.6	58246.1	18406.6	18672.2	57980.4
	495.78	65731.2	65985.7	18267	18538.5	65714.2
	495.68	73491.3	74181.3	18129.4	18406.9	73903.8
	495.58	80527.6	82472.4	17993.9	18277.7	82188.6
	495.48	88857.9	90395.1	17860.9	18151.1	90104.8
	495.38	95966.8	97407.4	17730.8	18027.7	97110.5
	495.28	101894	102914	17603.8	17907.7	102610
	495.18	106616	106355	17480.3	17791.3	106044
	495.08	109290	107328	17360.5	17678.8	107010
	494.98	109559	105701	17244.4	17570.4	105375
	494.88	107252	101657	17132	17466	101323
	494.78	100114	95634.8	17023.4	17365.7	95292.6
	494.68	91951.4	88207.4	16918.2	17269	87856.6
	494.58	81637	79964.1	16816	17175.7	79604.4
	494.48	71604.1	71441.9	16716.5	17085.3	71073.1
	494.38	61631.4	63080.8	16619.1	16997.5	62702.3
	494.28	52140.2	55226.2	16523.5	16911.8	54837.8
	494.18	44778	48117.5	16429.2	16827.9	47718.8
	494.08	38586.4	41895.9	16336	16745.5	41486.4
	493.98	33956.7	36616.2	16243.6	16664.3	36195.5
	493.88	29963.7	32257.4	16151.8	16584.2	31825
	493.78	27130.5	28750.9	16060.4	16504.9	28306.4
	493.68	24990.4	25993.2	15969.4	16426.6	25536
	493.58	22930.2	23865.2	15878.5	16349	23394.8
	493.48	21541.6	22247.1	15787.9	16272.1	21762.9
	493.38	20843.3	21026.6	15697.3	16195.9	20527.9
	493.28	19810.4	20107.5	15606.8	16120.5	19593.8
	493.18	18705.7	19410.8	15516.3	16045.8	18881.3
	493.08	18244.9	18874.2	15425.8	15971.8	18328.2
	492.98	17654.1	18451.2	15335.3	15898.5	17888
	492.88	17341.6	18107.9	15244.7	15826	17526.5
	492.78	16733.7	17820.5	15154.1	15754.4	17220.2
	492.68	16331.2	17572.8	15063.4	15683.6	16952.6
	492.58	16128.7	17353.9	14972.6	15613.8	16712.8
	492.48	15778.8	17156.6	14881.7	15544.9	16493.5
	492.38	15883.5	16976.1	14790.7	15477	16289.8
	492.28	15456.3	16809.2	14699.6	15410.3	16098.6
	492.18	15151	16653.8	14608.5	15344.9	15917.4
	492.08	15203.8	16508.3	14517.2	15280.7	15744.8
	491.98	14844.1	16371.6	14425.8	15217.9	15579.5
	491.88	14716.2	16242.9	14334.3	15156.6	15420.5
	491.78	14586.9	16121.5	14242.7	15097	15267.1
	491.68	14648.1	16006.9	14151	15039.2	15118.7
	491.58	14506.6	15898.9	14059.1	14983.3	14974.7
	491.48	14311	15797	13967.2	14929.5	14834.7
	491.38	14398.4	15701	13875.2	14877.9	14698.2
	491.28	14426.1	15610.8	13783	14828.9	14564.9
	491.18	14299.9	15526.3	13690.8	14782.6	14434.5
	491.08	14251.4	15447.5	13598.5	14739.3	14306.7
	490.98	14259.8	15374.4	13506.1	14699.3	14181.2
	490.88	14247	15307.1	13413.6	14662.8	14058
	490.78	14193.3	15245.8	13321	14630.2	13936.7
	490.68	14273.3	15190.7	13228.4	14602	13817.1
	490.58	14081	15142	13135.7	14578.5	13699.3
	490.48	14211.2	15100.1	13043	14560.2	13582.9
	490.38	14463.6	15065.5	12950.2	14547.7	13468
	490.28	14109.4	15038.6	12857.4	14541.7	13354.3
	490.18	14224.2	15020.1	12764.5	14542.8	13241.8
	490.08	14270.6	15010.7	12671.6	14551.8	13130.4
	489.98	14406.8	15011.1	12578.7	14569.7	13020.1
	489.88	14645.1	15022.5	12485.7	14597.5	12910.7
	489.78	14898.7	15045.9	12392.8	14636.6	12802.2
	489.68	14889	15082.9	12299.9	14688.2	12694.5
	489.58	14925.4	15135	12207	14754.3	12587.7
	489.48	15018.4	15204.3	12114.2	14836.9	12481.6
	489.38	15171.4	15293.7	12021.4	14938.8	12376.3
	489.28	15521.4	15406.7	11928.7	15063.7	12271.6
	489.18	15878.9	15548.2	11836	15216.6	12167.6
	489.08	16366.3	15725.5	11743.5	15404.7	12064.3
	488.98	16588.6	15948.7	11651.1	15638.1	11961.6
	488.88	17141.6	16233.2	11558.8	15932.5	11859.5
	488.78	17792.6	16601.4	11466.7	16310	11758.1
	488.68	18410.4	17085.6	11374.8	16803.1	11657.3
	488.58	19332	17732	11283.2	17458	11557.2
	488.48	20086.4	18604	11191.9	18338.1	11457.7
	488.38	21616.6	19787.3	11100.9	19529.2	11359
	488.28	23589.7	21391.4	11010.3	21140.7	11260.9
	488.18	25338	23551.1	10920.1	23307.6	11163.7
	488.08	28192.9	26423.8	10830.6	26187.1	11067.3
	487.98	31508	30180.2	10741.8	29950	10971.9
	487.88	36112.2	34996.3	10653.8	34772.5	10877.7
	487.78	41402.7	41026.9	10566.9	40809.1	10784.7
	487.68	47849.6	48385.1	10481.2	48173.1	10693.3
	487.58	55668.5	57113.8	10397.1	56907.3	10603.6
	487.48	65041.8	67154.4	10315	66953.2	10516.1
	487.38	74943.4	78333	10235.1	78137	10431.2
	487.28	85916.8	90320.4	10158.1	90129.4	10349.1
	487.18	96125.2	102625	10084.2	102439	10270.5
	487.08	107976	114578	10014	114396	10195.7
	486.98	118969	125334	9947.97	125156	10125.3
	486.88	128477	133930	9886.6	133757	10059.6
	486.78	136169	139408	9830.31	139240	9999.24
	486.68	141124	141053	9779.41	140888	9944.38
	486.58	141740	138626	9734.12	138465	9895.27
	486.48	137793	132460	9694.49	132303	9851.94
	486.38	130251	123326	9660.33	123172	9814.21
	486.28	119138	112197	9631.34	112047	9781.76
	486.18	106065	100027	9607.02	99880.2	9754.11
	486.08	91502.2	87631.4	9586.84	87487.5	9730.7
	485.98	76684.1	75651.6	9570.16	75510.9	9710.9
	485.88	64050.7	64543	9556.35	64405.3	9694.07
	485.78	53030.9	54609.6	9544.88	54474.8	9679.67
	485.68	44057.2	46008.4	9535.26	45876.4	9667.22
	485.58	36732.8	38776.5	9527.12	38647.3	9656.34
	485.48	31743.8	32858.7	9520.15	32732.2	9646.7
	485.38	26847	28129.2	9514.12	28005.2	9638.09
	485.28	23740	24429.5	9508.83	24308	9630.31
	485.18	21721.1	21585.1	9504.16	21466.1	9623.2
	485.08	19570.2	19425.6	9500	19308.9	9616.69
	484.98	17774.3	17797.4	9496.27	17683	9610.68
	484.88	16664.4	16568.8	9492.9	16456.7	9605.09
	484.78	15988.4	15635.1	9489.84	15525.1	9599.87
	484.68	15316.8	14914.9	9487.05	14806.9	9594.99
	484.58	14412.6	14347.5	9484.51	14241.6	9590.41
	484.48	14039.6	13889.7	9482.18	13785.8	9586.1
	484.38	13432	13510.6	9480.04	13408.6	9582.04
	484.28	13031.5	13189.3	9478.08	13089.2	9578.21
	484.18	12652.6	12911.6	9476.26	12813.3	9574.57
	484.08	12322.1	12667.7	9474.58	12571.2	9571.12
	483.98	12127.6	12451	9473.02	12356.2	9567.84
	483.88	12112.2	12256.6	9471.58	12163.5	9564.72
	483.78	11769.1	12081.2	9470.24	11989.7	9561.75
	483.68	11763.7	11922	9469.01	11832	9558.92
	483.58	11412.7	11776.9	9467.87	11688.6	9556.24
	483.48	11075.1	11644.4	9466.82	11557.6	9553.67
	483.38	11161.2	11523	9465.83	11437.6	9551.22
	483.28	11077.7	11411.4	9464.92	11327.4	9548.87
	483.18	10965	11308.6	9464.08	11226	9546.63
	483.08	10737.7	11213.7	9463.3	11132.5	9544.48
	482.98	10739.3	11126	9462.57	11046.2	9542.43
	482.88	10689.9	11044.8	9461.9	10966.2	9540.46
	482.78	10725.1	10969.3	9461.28	10892	9538.57
	482.68	10534	10899.2	9460.71	10823.1	9536.77
	482.58	10455.8	10833.8	9460.19	10759	9535.04
	482.48	10379.2	10772.9	9459.72	10699.2	9533.39
	482.38	10211.1	10715.9	9459.28	10643.4	9531.8
	482.28	10399.3	10662.6	9458.88	10591.2	9530.27
	482.18	10142.8	10612.7	9458.51	10542.4	9528.81
	482.08	10161.4	10565.9	9458.17	10496.6	9527.4
	481.98	9992.91	10521.8	9457.87	10453.7	9526.04
	481.88	10018.7	10480.4	9457.59	10413.3	9524.73
	481.78	9900.98	10441.4	9457.33	10375.3	9523.47
	481.68	10019.5	10404.6	9457.09	10339.4	9522.25
	481.58	9997.97	10369.9	9456.87	10305.7	9521.08
	481.48	9804.38	10337.1	9456.68	10273.8	9519.95
	481.38	9981.9	10306	9456.5	10243.7	9518.85
	481.28	9762.42	10276.6	9456.34	10215.1	9517.8
	481.18	9883.04	10248.7	9456.2	10188.2	9516.78
	481.08	9793	10222.3	9456.08	10162.6	9515.8
	480.98	9848.23	10197.2	9455.97	10138.3	9514.84
	480.88	9662.41	10173.3	9455.88	10115.3	9513.93
	480.78	9698.83	10150.6	9455.79	10093.4	9513.04
	480.68	9739.32	10129	9455.72	10072.5	9512.17
	480.58	9747.6	10108.4	9455.66	10052.7	9511.34
	480.48	9630.53	10088.8	9455.61	10033.8	9510.53
	480.38	9552.11	10070	9455.56	10015.8	9509.75
	480.28	9645.16	10052.1	9455.53	9998.66	9508.98
	480.18	9730.02	10035	9455.5	9982.26	9508.24
	480.08	9530.78	10018.6	9455.48	9966.6	9507.52
	479.98	9669.72	10003	9455.47	9951.63	9506.82
	479.88	9617.52	9988	9455.46	9937.32	9506.15
	479.78	9611.13	9973.64	9455.46	9923.61	9505.49
	479.68	9550.16	9959.87	9455.47	9910.49	9504.85
	479.58	9597.65	9946.67	9455.48	9897.92	9504.23
	479.48	9487.93	9933.99	9455.5	9885.87	9503.63
	479.38	9298.99	9921.82	9455.52	9874.3	9503.04
	479.28	9283.57	9910.1	9455.53	9863.19	9502.45
	479.18	9324.87	9898.83	9455.54	9852.5	9501.87
	479.08	9410.95	9887.98	9455.54	9842.23	9501.3
	478.98	9492.85	9877.53	9455.54	9832.34	9500.73
	478.88	9455.54	9867.47	9455.54	9822.83	9500.18

## Sheet: Figure 1f
Figure 1f: XPS of Mn2p
	B.E.(eV)	Raw Intensity	Peak Sum	Background	Peak 1	Peak 2	Peak 3	Peak 4
	659.88	29472.1
	659.78	29509
	659.68	29091.3	29330.4	29090.3	29090.3	29131.4	29090.3	29289.3
	659.58	29317.7	29342.2	29089.3	29089.3	29131.5	29089.3	29299.9
	659.48	29580.6	29353.5	29087.1	29087.1	29130.6	29087.1	29310
	659.38	29406	29364.1	29083.5	29083.5	29128.2	29083.5	29319.3
	659.28	29214.4	29376.5	29080.7	29080.7	29126.9	29080.7	29330.3
	659.18	29445.2	29390.6	29079	29079	29126.6	29079	29343
	659.08	29585.5	29404.4	29076.1	29076.1	29125.2	29076.1	29355.3
	658.98	29339.1	29418.1	29072.3	29072.3	29123	29072.3	29367.5
	658.88	29697.9	29434	29069.9	29069.9	29122.2	29069.9	29381.7
	658.78	29737.4	29448.7	29065.6	29065.6	29119.6	29065.6	29394.7
	658.68	29402.1	29463.9	29061	29061	29116.8	29061	29408.1
	658.58	29342.2	29481.6	29058.2	29058.2	29115.9	29058.2	29423.9
	658.48	29517.7	29500.2	29055.7	29055.7	29115.4	29055.7	29440.5
	658.38	29813.7	29518.5	29052.2	29052.2	29114	29052.2	29456.7
	658.28	29696.5	29535.7	29047.1	29047.1	29111.2	29047.1	29471.7
	658.18	29465.8	29553.8	29042.7	29042.7	29109	29042.7	29487.5
	658.08	29602.4	29573.4	29039.4	29039.4	29108.3	29039.4	29504.5
	657.98	29813.9	29592.2	29035.4	29035.4	29106.9	29035.4	29520.7
	657.88	29690.6	29609.8	29030.2	29030.2	29104.6	29030.2	29535.5
	657.78	29539.6	29627.6	29025.7	29025.7	29103.1	29025.7	29550.3
	657.68	29628.6	29645.6	29022	29022	29102.5	29022	29565
	657.58	29544.3	29662.2	29017.7	29017.7	29101.8	29017.7	29578.2
	657.48	29883.7	29678	29013.9	29013.9	29101.7	29013.9	29590.3
	657.38	29863.2	29690.6	29008.3	29008.3	29100.1	29008.3	29598.8
	657.28	29653.3	29701.6	29002.7	29002.7	29099	29002.7	29605.4
	657.18	29708.4	29711.8	28998.3	28998.3	29099.3	28998.3	29610.7
	657.08	29737.4	29719.6	28993.5	28993.5	29099.9	28993.5	29613.2
	656.98	29697.2	29725	28988.5	28988.5	29100.8	28988.5	29612.7
	656.88	29778.5	29728.4	28983.7	28983.7	29102.5	28983.7	29609.6
	656.78	29467.1	29729.1	28978.5	28978.5	29104.5	28978.5	29603.1
	656.68	29842.3	29729.5	28974.9	28974.9	29109	28974.9	29595.4
	656.58	29369	29726.2	28969.3	28969.3	29112.5	28969.3	29582.9
	656.48	29408.7	29723.8	28966.1	28966.1	29119.7	28966.1	29570.3
	656.38	29645.7	29720.2	28962.8	28962.8	29127.9	28962.8	29555.1
	656.28	29405.7	29714.8	28958.1	28958.1	29136.4	28958.1	29536.5
	656.18	29599.8	29710.5	28954.7	28954.7	29147.8	28954.7	29517.4
	656.08	29627.5	29705.7	28950.3	28950.3	29160.2	28950.3	29495.8
	655.98	29526.2	29701.7	28945.7	28945.7	29174.5	28945.7	29472.8
	655.88	29751.4	29699.8	28941.6	28941.6	29191.9	28941.6	29449.5
	655.78	29206.1	29698.8	28936.3	28936.3	29210.7	28936.3	29424.4
	655.68	29611.8	29703.3	28933.8	28933.8	29235.4	28933.8	29401.7
	655.58	29694.8	29708.7	28929.2	28929.2	29261.1	28929.2	29376.8
	655.48	29669.7	29717.3	28924.1	28924.1	29290	28924.1	29351.4
	655.38	29655.9	29730	28919.2	28919.2	29322.7	28919.2	29326.4
	655.28	29668.6	29747.1	28914.2	28914.2	29359.5	28914.2	29301.8
	655.18	29835.8	29768.8	28909.2	28909.2	29400.5	28909.2	29277.5
	655.08	29805	29794.6	28903.2	28903.2	29445	28903.2	29252.9
	654.98	29847	29825.6	28897.4	28897.4	29494.1	28897.4	29229
	654.88	30211.9	29861.7	28891.4	28891.4	29547.5	28891.4	29205.5
	654.78	29895.7	29901	28883.3	28883.3	29603.6	28883.3	29180.7
	654.68	29874.7	29947.2	28876.9	28876.9	29665.8	28876.9	29158.3
	654.58	29921.6	29998.4	28870.6	28870.6	29732.3	28870.6	29136.7
	654.48	30154	30054.2	28864	28864	29802.7	28864	29115.5
	654.38	30258.9	30113	28856.1	28856.1	29875.3	28856.1	29093.8
	654.28	30188.7	30175	28847.6	28847.6	29950.3	28847.6	29072.3
	654.18	30440.6	30240.5	28839.5	28839.5	30028.2	28839.5	29051.8
	654.08	30402.9	30306.7	28829.9	28829.9	30106.1	28830	29030.5
	653.98	30527.2	30374.4	28820.5	28820.5	30184.8	28820.6	29010.1
	653.88	30235.6	30441.2	28810.5	28810.5	30262	28810.5	28989.7
	653.78	30660.9	30508.1	28801.8	28801.8	30338.6	28801.8	28971.4
	653.68	30283.1	30569.7	28790.9	28790.9	30409.3	28790.9	28951.3
	653.58	30672.7	30628.2	28782	28782	30476.4	28782	28933.8
	653.48	30727.6	30677.9	28770.9	28770.9	30534	28770.9	28914.7
	653.38	30476.9	30718.3	28759.5	28759.5	30582	28759.5	28895.8
	653.28	30181.2	30749.4	28749.3	28749.3	30620	28749.3	28878.7
	653.18	30831.4	30769.6	28740.6	28740.6	30646.8	28740.7	28863.5
	653.08	30556.5	30772.6	28728.5	28728.5	30655.8	28728.5	28845.2
	652.98	30659.9	30762.4	28717.7	28717.7	30651.3	28717.8	28828.8
	652.88	30651.7	30736.7	28706.4	28706.4	30630.9	28706.5	28812.1
	652.78	30639.9	30696.6	28695	28695	30595.7	28695.1	28795.8
	652.68	30544	30642.7	28683.6	28683.6	30546.4	28683.8	28779.8
	652.58	30389.7	30577.1	28672.7	28672.7	30485.1	28672.9	28764.5
	652.48	30624.7	30501.7	28662.5	28662.5	30413.7	28662.8	28750.4
	652.38	30455.9	30416.3	28651.1	28651.1	30332	28651.4	28735.1
	652.28	30333.7	30325.1	28640.5	28640.5	30244.2	28640.8	28721
	652.18	30324.6	30229.5	28630.4	28630.4	30151.8	28630.9	28707.7
	652.08	30110.8	30130.7	28620.4	28620.4	30056	28621	28694.5
	651.98	30151.2	30031.5	28611.4	28611.4	29959.5	28612.2	28682.7
	651.88	29836.4	29931.7	28602.2	28602.2	29862.2	28603.1	28670.8
	651.78	29669.6	29834.5	28594.6	28594.6	29767.4	28595.8	28660.6
	651.68	29875.3	29740	28587.9	28587.9	29675.1	28589.3	28651.5
	651.58	29830.3	29647.2	28580	28580	29584.2	28581.7	28641.4
	651.48	29618.9	29557.8	28572.4	28572.4	29496.6	28574.4	28631.6
	651.38	29565.3	29473.5	28565.8	28565.8	29413.8	28568.3	28623
	651.28	29248.4	29393.7	28559.5	28559.5	29335.4	28562.5	28614.7
	651.18	29070.9	29320.1	28554.8	28554.8	29262.9	28558.5	28608.2
	651.08	29046.1	29252.1	28551	28551	29195.9	28555.5	28602.8
	650.98	29073.4	29189	28547.4	28547.4	29133.6	28552.7	28597.5
	650.88	28790.6	29130.7	28543.6	28543.6	29075.7	28550	28592.2
	650.78	28797.9	29078.6	28541.3	28541.3	29023.8	28548.9	28588.4
	650.68	28736.6	29031	28538.9	28538.9	28976.2	28548	28584.6
	650.58	28563.2	28988.4	28536.8	28536.8	28933.2	28547.7	28581.2
	650.48	29039.5	28951	28535.7	28535.7	28895	28548.6	28578.8
	650.38	28715.6	28915.2	28532	28532	28858.1	28547.2	28573.9
	650.28	28617.7	28885	28530	28530	28826.3	28548	28570.7
	650.18	28762.1	28858.9	28528.6	28528.6	28798.3	28549.6	28568.1
	650.08	28786.4	28835.6	28526.3	28526.3	28772.5	28551	28564.8
	649.98	28501.9	28815.4	28523.9	28523.9	28749.1	28552.7	28561.4
	649.88	28777.3	28799.7	28523	28523	28729.7	28556.6	28559.5
	649.78	28476.9	28785.4	28520.7	28520.7	28710.9	28559.6	28556.2
	649.68	28649.2	28775.4	28519.9	28519.9	28695.7	28565	28554.5
	649.58	28614.9	28766.9	28518.2	28518.2	28681.2	28570.3	28552
	649.48	28338.8	28761.1	28516.7	28516.7	28668.3	28576.6	28549.6
	649.38	28741.2	28759	28516.7	28516.7	28658.2	28585.4	28548.7
	649.28	28375.6	28757	28514.5	28514.5	28647.1	28593.1	28545.7
	649.18	28656.5	28759.1	28514.2	28514.2	28638.8	28603.9	28544.7
	649.08	28745	28761.8	28512.5	28512.5	28630	28614.5	28542.2
	648.98	28502.3	28766.1	28510.2	28510.2	28621.3	28625.9	28539.3
	648.88	28626.3	28773.8	28509.2	28509.2	28614.6	28640	28537.7
	648.78	28573.6	28783	28507.6	28507.6	28607.8	28655.1	28535.4
	648.68	28941.2	28794.5	28506.3	28506.3	28601.7	28672	28533.4
	648.58	28772.8	28806.2	28503	28503	28594	28688.7	28529.4
	648.48	28912.4	28821	28500.5	28500.5	28587.6	28708	28526.4
	648.38	28617.9	28837.2	28497.3	28497.3	28580.7	28728.5	28522.6
	648.28	28761.2	28857.2	28495.7	28495.7	28575.6	28752.5	28520.4
	648.18	28733.4	28878.7	28493.3	28493.3	28570	28777.7	28517.5
	648.08	29164.3	28902.5	28491	28491	28564.8	28805	28514.7
	647.98	29140.9	28926.4	28486.4	28486.4	28557.4	28832.1	28509.6
	647.88	28817.9	28952.5	28481.9	28481.9	28550.3	28861.4	28504.6
	647.78	28896.6	28982.7	28479.1	28479.1	28545	28894.5	28501.3
	647.68	29212.5	29014.6	28475.9	28475.9	28539.5	28929.2	28497.7
	647.58	29161.3	29046.9	28470.9	28471	28532.4	28964.2	28492.3
	647.48	28943.9	29081.5	28466.3	28466.3	28525.6	29001.3	28487.2
	647.38	28910.3	29119.3	28462.7	28462.7	28520.1	29041.4	28483.2
	647.28	29369.2	29159	28459.3	28459.3	28514.8	29083.4	28479.4
	647.18	29305.4	29198	28453.5	28453.5	28507.2	29124.6	28473.2
	647.08	29290.5	29238.7	28447.9	28447.9	28499.9	29167.4	28467.2
	646.98	29405.8	29280.8	28442.4	28442.5	28492.8	29211.5	28461.4
	646.88	29388.9	29323.3	28436.3	28436.3	28485.1	29256	28454.9
	646.78	29459.3	29366.8	28430.2	28430.2	28477.5	29301.2	28448.4
	646.68	29488.2	29410.4	28423.7	28423.8	28469.6	29346.5	28441.6
	646.58	29482.6	29454.1	28417	28417.1	28461.6	29391.9	28434.6
	646.48	29582.7	29497.8	28410.4	28410.5	28453.6	29437.1	28427.6
	646.38	29573.1	29540.5	28403.1	28403.3	28445.1	29481.4	28420
	646.28	29574.7	29582.6	28395.9	28396.2	28436.7	29524.8	28412.5
	646.18	29526.9	29623.7	28388.6	28389	28428.3	29567.2	28404.9
	646.08	29846.1	29663.6	28381.5	28382.2	28420.1	29608.3	28397.5
	645.98	29633.9	29700.1	28372.7	28373.6	28410.2	29645.9	28388.4
	645.88	29684.4	29735.8	28365	28366.3	28401.5	29682.4	28380.4
	645.78	30070.8	29768.8	28356.9	28358.8	28392.5	29716.2	28372.1
	645.68	30331.1	29797.2	28346.8	28349.4	28381.4	29745	28361.7
	645.58	29498.6	29821.4	28335.2	28338.9	28369	29769.2	28349.9
	645.48	29914.3	29846.9	28328	28333.1	28360.9	29794.5	28342.4
	645.38	29949	29867	28318.5	28325.6	28350.6	29813.7	28332.7
	645.28	29788.1	29883.6	28308.8	28318.4	28340.1	29828.8	28322.8
	645.18	29495.1	29897.8	28300	28312.9	28330.5	29840.6	28313.6
	645.08	29710.7	29910.2	28292.6	28310	28322.3	29849.5	28306
	644.98	29972.9	29918.4	28284	28307.2	28313	29852.8	28297.3
	644.88	30003.3	29922.3	28274	28304.8	28302.4	29850.1	28287
	644.78	29473	29923.5	28263.8	28304.2	28291.5	29842.5	28276.6
	644.68	29732.9	29925.4	28256.3	28309	28283.4	29833.1	28269
	644.58	29838.4	29924.6	28247.4	28315.6	28273.9	29817.5	28259.9
	644.48	29894.7	29922.5	28238	28325.5	28263.8	29796.8	28250.2
	644.38	29812.8	29920.2	28228.1	28339.8	28253.4	29771.3	28240.2
	644.28	30004.8	29919.5	28218.7	28359.9	28243.3	29741.8	28230.5
	644.18	30069.9	29920.2	28208.1	28385.5	28232.3	29707	28219.8
	644.08	29986.1	29924.1	28197.2	28418.3	28220.8	29667.8	28208.7
	643.98	29673.7	29933.4	28186.7	28460.3	28209.8	29625.4	28198
	643.88	29806.2	29950.8	28177.7	28513.7	28200.3	29581.1	28188.9
	643.78	29883.4	29975.4	28168	28577.5	28190.2	29532.8	28179
	643.68	30242.9	30009.1	28157.9	28653.3	28179.6	29481.3	28168.7
	643.58	30248.5	30051.9	28145.8	28740.5	28167	29425.2	28156.4
	643.48	30349.7	30107	28133.6	28842.4	28154.4	29366.9	28144.1
	643.38	30157.4	30175.2	28120.7	28959.1	28141.1	29306.1	28131.1
	643.28	30294.7	30259.2	28108.9	29093.1	28128.8	29244.8	28119.1
	643.18	30536.4	30358	28096.2	29243.1	28115.8	29181.5	28106.3
	643.08	30872.8	30471.6	28082.2	29408.6	28101.4	29116.1	28092.1
	642.98	30902.2	30599.5	28066.3	29589	28085.1	29048.3	28076.1
	642.88	30987.3	30743	28050.2	29785	28068.6	28980.1	28059.8
	642.78	31310.8	30900.9	28033.5	29995.2	28051.6	28911.6	28043
	642.68	31153.8	31070.7	28015	30216.9	28032.8	28841.7	28024.4
	642.58	31175.6	31252.7	27997.3	30450.1	28014.7	28773.3	28006.5
	642.48	31789.9	31443.9	27979.3	30691.5	27996.4	28705.5	27988.5
	642.38	31757.8	31637.8	27958	30934.3	27974.8	28635.7	27967
	642.28	31967	31834.4	27936.7	31178.6	27953.2	28567.2	27945.6
	642.18	31877.7	32028.9	27914.2	31419.1	27930.4	28499.1	27923
	642.08	31681.2	32218.4	27892.1	31652.9	27908	28433	27900.8
	641.98	32446.7	32399.3	27870.9	31876.4	27886.5	28369.7	27879.4
	641.88	32532.6	32561.9	27845.5	32079.5	27860.8	28304.1	27853.9
	641.78	32535	32705.6	27819.5	32261.7	27834.5	28240	27827.8
	641.68	32923	32826.7	27793.3	32419.3	27808.1	28177.7	27801.5
	641.58	32748.6	32919.2	27765	32546.3	27779.5	28115.2	27773.1
	641.48	32599	32983	27737.4	32642.4	27751.7	28055.6	27745.4
	641.38	32899.7	33015.1	27710.4	32704.8	27724.5	27998.8	27718.3
	641.28	32925.6	33011.2	27681.8	32729	27695.6	27942.2	27689.6
	641.18	32591.8	32971.4	27652.8	32715.5	27666.4	27887.4	27660.5
	641.08	32590.2	32897.4	27625.4	32665.8	27638.8	27836.1	27633
	640.98	32809.2	32787.8	27598	32578.5	27611.1	27786.6	27605.5
	640.88	32397.9	32642.7	27569.2	32453.9	27582.1	27737.5	27576.6
	640.78	32391.7	32467.4	27542.4	32297.5	27555.1	27692.3	27549.7
	640.68	32384.2	32262.5	27515.5	32109.7	27528.1	27648.5	27522.8
	640.58	32323.6	32031.4	27488.6	31894.3	27500.9	27606.2	27495.7
	640.48	32091.7	31778.1	27461.8	31655.1	27473.9	27565.6	27468.8
	640.38	32264.1	31507.8	27436.1	31397.5	27448	27527.4	27443.1
	640.28	31551.2	31222.6	27409.3	31123.8	27421.1	27489.4	27416.2
	640.18	31403.9	30931.5	27386.2	30843	27397.8	27456.2	27393
	640.08	30685.5	30636.1	27363.8	30556.9	27375.2	27424.8	27370.5
	639.98	31060	30343.4	27345.1	30272.4	27356.3	27398.1	27351.7
	639.88	30581.1	30051.8	27324.3	29988.1	27335.3	27370.3	27330.8
	639.78	30091.5	29769	27305.9	29711.8	27316.8	27345.6	27312.4
	639.68	29834	29498.1	27290	29446.7	27300.8	27324.3	27296.5
	639.58	29440.8	29240.7	27275.5	29194.4	27286	27304.9	27281.8
	639.48	28910.9	28999.3	27262.9	28957.4	27273.3	27288.1	27269.2
	639.38	28438	28776.4	27253.1	28738.4	27263.4	27274.6	27259.3
	639.28	28194.8	28572.6	27245.8	28538	27255.9	27264.1	27251.9
	639.18	27655.3	28387	27239.7	28355.4	27249.7	27255.3	27245.8
	639.08	27686.1	28221.7	27236.5	28192.7	27246.3	27249.7	27242.5
	638.98	27554.6	28073.2	27233.1	28046.4	27242.8	27244.2	27239.1
	638.88	27833.2	27941.9	27230.4	27917.1	27240	27239.8	27236.3
	638.78	27396.2	27824.7	27226.2	27801.6	27235.6	27234	27232
	638.68	27318.6	27724.5	27224.3	27702.8	27233.6	27230.8	27230
	638.58	27405.2	27638.2	27222.8	27617.8	27232	27228.2	27228.5
	638.48	27374.8	27563.7	27220.8	27544.5	27229.8	27225.3	27226.4
	638.38	27227	27500.5	27219	27482.2	27227.9	27222.8	27224.5
	638.28	27302.2	27447.9	27217.9	27430.4	27226.8	27221.1	27223.5
	638.18	26985.7	27403.4	27216.5	27386.7	27225.2	27219.1	27221.9
	638.08	27276.3	27368.2	27216.7	27352.1	27225.3	27218.8	27222.1
	637.98	27215.4	27337.7	27215.4	27322.2	27223.9	27217.1	27220.7
	637.88	27316
	637.78	27064
	637.68	27241.7
	637.58	27194.4
	637.48	27051
	637.38	27040.9
	637.28	27008.8
	637.18	27109.1
	637.08	27065
	636.98	27470.8
	636.88	26997.1
	636.78	27076.9
	636.68	26949.7
	636.58	27048.7
	636.48	27317.7
	636.38	27041.5
	636.28	26856.8
	636.18	27259.3
	636.08	26809.2
	635.98	27140.9
	635.88	27020.8
	635.78	26913.3
	635.68	27341.4
	635.58	27129.2
	635.48	27184
	635.38	27241.6
	635.28	27268.9
	635.18	27009.1
	635.08	26993
	634.98	27046.6
	634.88	27250.6
	634.78	27013.7
	634.68	27181.9
	634.58	26925.5
	634.48	27092.2
	634.38	27015.3
	634.28	27245.9
	634.18	27159.4
	634.08	27486.7
	633.98	27126.7
	633.88	27359.1
	633.78	27374.1
	633.68	27170.3
	633.58	27108.6
	633.48	27413.5
	633.38	27293.9
	633.28	27218.7
	633.18	27104.1
	633.08	27185.7
	632.98	27130.6
	632.88	27260
	632.78	27256.5
	632.68	27075.9
	632.58	26991.7
	632.48	27142.9
	632.38	27224.3
	632.28	27404
	632.18	27341.8
	632.08	27491.2
	631.98	27314.1
	631.88	27252.2

## Sheet: Figure 2a
Figure 2a
		Adsorption	Gas uptake	Desorption	Gas uptake
		9.7523e-06	0.2725	0.99469	1203.24
		2.64065e-05	2.7672	0.95062	384.332
		2.73659e-05	2.834	0.90004	225.945
		3.95612e-05	3.2791	0.84955	177.535
		4.53531e-05	3.458	0.79883	152.811
		6.53382e-05	3.9275	0.74818	136.09
		6.71712e-05	3.9689	0.70001	124.362
		7.60899e-05	4.1523	0.64881	114.39
		8.48679e-05	4.3143	0.59981	106.387
		9.49657e-05	4.4782	0.55016	99.2393
		0.000225183	5.9922	0.49939	92.5352
		0.000319374	6.7251	0.4503	61.1854
		0.000428602	7.4031	0.40004	56.5449
		0.000510857	7.8269	0.35105	52.8024
		0.000643722	8.4284	0.29897	48.8404
		0.000727854	8.7624	0.25045	45.1972
		0.000810192	9.0697	0.20075	41.3806
		0.000938058	9.5076	0.15052	37.5066
		0.001	9.7226	0.10048	33.4151
		0.00203	12.1877	0.04924	28.3113
		0.00306	13.968
		0.00412	15.4417
		0.00507	16.5537
		0.0061	17.593
		0.00701	18.3951
		0.00802	19.1764
		0.00904	19.8557
		0.05032	28.8123
		0.09939	33.4783
		0.14929	37.3348
		0.19964	41.0557
		0.24948	44.6756
		0.29952	48.3255
		0.34968	51.8646
		0.39981	55.4484
		0.44939	58.9034
		0.49922	62.5759
		0.55089	66.7239
		0.60055	71.1819
		0.65007	76.2906
		0.70078	82.6276
		0.74973	90.0591
		0.8003	100.16
		0.85141	116.386
		0.89984	147.388
		0.94979	250.409
		0.9946	1204.5
		--	--
		--	--
		--	--
		--	--
		--	--
		--	--
		--	--
		--	--
		--	--
		--	--
		--	--
		--	--
		--	--
		--	--
		--	--
		--	--
		--	--
		--	--
		--	--
		--	--

## Sheet: Figure 2b
Figure 2b
		Diameter (nm)	dV(d)
		2.9788	0
		3.0443	0
		3.1124	0
		3.1821	0
		3.2533	0
		3.3262	0
		3.402	0
		3.484	0.00991
		3.5651	0.06383
		3.6464	0.30833
		3.7309	0.46627
		3.816	0.04144
		3.9039	0.02287
		3.994	0.01976
		4.3032	0.0169
		4.8929	0.01422
		5.6263	0.01263
		6.5503	0.01068
		7.7684	0.01086
		9.4847	0.01076
		12.304	0.01163
		17.4931	0.01323
		31.0479	0.01523
		153.678	0.00623
		298.78	0

## Sheet: Figure 2c
Figure 2c
		Desorption	Gas uptake	Adsorption	Gas uptake
		0.99492	957.504	0.00118	12.2986
		0.95038	531.272	0.00502	21.4207
		0.89992	366.593	0.01008	26.7518
		0.85084	304.179	0.02066	32.8704
		0.79885	261.521	0.02988	36.4151
		0.75057	228.523	0.04013	39.4766
		0.69882	196.445	0.04918	41.5929
		0.64982	171.422	0.05924	43.8832
		0.59874	154.6	0.06942	45.7191
		0.55056	141.539	0.07939	47.5678
		0.50096	132.374	0.0894	49.396
		0.49111	130.285	0.09985	50.9966
		0.47976	127.414	0.1496	57.9742
		0.47092	125.518	0.19918	64.7763
		0.46104	123.303	0.25011	70.9836
		0.4511	121.104	0.29981	77.1438
		0.44079	118.945	0.35076	83.4864
		0.43095	116.986	0.35987	84.7433
		0.42076	114.995	0.36833	86.1891
		0.41024	113.865	0.3801	87.8356
		0.40069	112.038	0.38939	89.4026
		0.3908	110.179	0.39918	90.9766
		0.38087	108.231	0.40885	92.554
		0.37082	106.183	0.41885	94.3551
		0.35986	105.436	0.42981	96.0754
		0.35035	103.929	0.43886	97.798
		0.30071	94.9702	0.45084	99.5108
		0.25021	85.8782	0.45976	101.063
		0.20044	76.8133	0.46834	102.896
		0.15046	67.5328	0.47857	104.828
		0.10069	57.6807	0.48899	106.793
		0.09094	55.5766	0.49897	108.665
		0.07956	53.0121	0.54959	117.306
		0.07083	51.0811	0.59984	126.395
		0.05968	48.3379	0.64919	138.281
		0.04968	45.5669	0.69974	150.554
		0.03988	42.5757	0.75285	165.725
		0.03017	39.2678	0.79869	184.817
		0.01947	34.4485	0.85074	209.864
		0.00988	28.0699	0.89961	253.119
		0.00488	22.3574	0.94974	377.731
		0.000961844	12.2764	0.99555	957.88

## Sheet: Figure 2d
Figure 2d
				Diameter (nm)	dV(r)
				1.45954	0.00583
				1.49258	0
				1.52728	0.01047
				1.56112	0.00929
				1.59554	0.00811
				1.63016	0.00817
				1.6669	0
				1.70585	0.0078
				1.7446	0.0078
				1.78477	0.00838
				1.82635	0.00898
				1.86833	0.00886
				1.90914	0.00775
				1.95471	0.01023
				2.00406	0.00686
				2.15848	0.00406
				2.444	0.00705
				2.80366	0.00727
				3.26523	0.01001
				3.89324	0.00888
				4.77242	0.00645
				6.17318	0.00457
				8.7194	0.00356
				15.3495	0.00303
				104.792	0.00040231
				202.503	2.2391e-06

## Sheet: Figure 3d
Figure 3d
			NMSC-3	Intensity	NMSC-1	Intensity	NMSC-2	Intensity
			156.093	11.5987	156.093	6.86449	156.093	3.39599
			155.929	11.5979	155.929	6.87116	155.929	3.37176
			155.766	11.5948	155.766	6.87717	155.766	3.34816
			155.602	11.5899	155.602	6.88257	155.602	3.32527
			155.439	11.5839	155.439	6.88734	155.439	3.30269
			155.275	11.5771	155.275	6.89147	155.275	3.28002
			155.111	11.5703	155.111	6.89491	155.111	3.25731
			154.948	11.5642	154.948	6.89763	154.948	3.23519
			154.784	11.5594	154.784	6.89951	154.784	3.21468
			154.621	11.5567	154.621	6.90038	154.621	3.19691
			154.457	11.5566	154.457	6.89996	154.457	3.18266
			154.293	11.5594	154.293	6.89798	154.293	3.17223
			154.13	11.5648	154.13	6.89424	154.13	3.16538
			153.966	11.5721	153.966	6.8886	153.966	3.16152
			153.802	11.5804	153.802	6.88098	153.802	3.15997
			153.639	11.5888	153.639	6.87141	153.639	3.16029
			153.475	11.5965	153.475	6.86014	153.475	3.16235
			153.312	11.603	153.312	6.84772	153.312	3.16621
			153.148	11.6083	153.148	6.83501	153.148	3.17189
			152.984	11.6123	152.984	6.82298	152.984	3.17925
			152.821	11.6155	152.821	6.81258	152.821	3.1879
			152.657	11.6182	152.657	6.80456	152.657	3.19721
			152.493	11.6205	152.493	6.79938	152.493	3.20639
			152.33	11.6226	152.33	6.79725	152.33	3.21454
			152.166	11.6242	152.166	6.79807	152.166	3.22065
			152.003	11.625	152.003	6.80152	152.003	3.22352
			151.839	11.6246	151.839	6.807	151.839	3.22179
			151.675	11.6225	151.675	6.81374	151.675	3.21405
			151.512	11.6183	151.512	6.82089	151.512	3.19921
			151.348	11.6118	151.348	6.82756	151.348	3.17686
			151.184	11.6032	151.184	6.83302	151.184	3.14752
			151.021	11.5926	151.021	6.83682	151.021	3.11259
			150.857	11.5805	150.857	6.83888	150.857	3.07401
			150.694	11.5673	150.694	6.83943	150.694	3.03382
			150.53	11.5531	150.53	6.83895	150.53	2.99382
			150.366	11.5384	150.366	6.83793	150.366	2.95547
			150.203	11.5234	150.203	6.83668	150.203	2.91996
			150.039	11.5085	150.039	6.83512	150.039	2.88839
			149.875	11.4943	149.875	6.83283	149.875	2.86175
			149.712	11.481	149.712	6.82912	149.712	2.84089
			149.548	11.4688	149.548	6.82332	149.548	2.82637
			149.385	11.4575	149.385	6.81505	149.385	2.81833
			149.221	11.4467	149.221	6.80449	149.221	2.81646
			149.057	11.436	149.057	6.79242	149.057	2.81994
			148.894	11.4252	148.894	6.78007	148.894	2.82751
			148.73	11.4145	148.73	6.76876	148.73	2.83761
			148.566	11.4041	148.566	6.75942	148.566	2.84873
			148.403	11.3944	148.403	6.75244	148.403	2.85977
			148.239	11.3859	148.239	6.74757	148.239	2.87026
			148.076	11.3791	148.076	6.74424	148.076	2.88026
			147.912	11.374	147.912	6.74181	147.912	2.88995
			147.748	11.3707	147.748	6.73978	147.748	2.8993
			147.585	11.3688	147.585	6.73787	147.585	2.90786
			147.421	11.3677	147.421	6.73601	147.421	2.91473
			147.258	11.3667	147.258	6.73425	147.258	2.91875
			147.094	11.365	147.094	6.73273	147.094	2.91874
			146.93	11.3623	146.93	6.73168	146.93	2.91375
			146.767	11.3585	146.767	6.73144	146.767	2.90317
			146.603	11.3538	146.603	6.73234	146.603	2.88681
			146.439	11.3491	146.439	6.73445	146.439	2.86487
			146.276	11.3448	146.276	6.73738	146.276	2.83801
			146.112	11.3414	146.112	6.7402	146.112	2.80736
			145.949	11.3391	145.949	6.74173	145.949	2.77437
			145.785	11.3378	145.785	6.7408	145.785	2.74057
			145.621	11.3372	145.621	6.73664	145.621	2.70736
			145.458	11.3371	145.458	6.72913	145.458	2.67594
			145.294	11.3371	145.294	6.7188	145.294	2.64735
			145.13	11.3373	145.13	6.70676	145.13	2.62257
			144.967	11.3376	144.967	6.69453	144.967	2.60252
			144.803	11.3382	144.803	6.68386	144.803	2.58806
			144.64	11.3393	144.64	6.67645	144.64	2.57989
			144.476	11.341	144.476	6.6736	144.476	2.57834
			144.312	11.3435	144.312	6.67589	144.312	2.58311
			144.149	11.3468	144.149	6.68304	144.149	2.5932
			143.985	11.3509	143.985	6.69403	143.985	2.60706
			143.821	11.3557	143.821	6.70732	143.821	2.62304
			143.658	11.3609	143.658	6.72114	143.658	2.63973
			143.494	11.3663	143.494	6.7338	143.494	2.65606
			143.331	11.3718	143.331	6.74399	143.331	2.67118
			143.167	11.3774	143.167	6.75092	143.167	2.68436
			143.003	11.3832	143.003	6.7543	143.003	2.69488
			142.84	11.3893	142.84	6.75413	142.84	2.70218
			142.676	11.3958	142.676	6.75057	142.676	2.70596
			142.512	11.4023	142.512	6.74388	142.512	2.7062
			142.349	11.408	142.349	6.7345	142.349	2.70317
			142.185	11.4124	142.185	6.72307	142.185	2.69722
			142.022	11.4147	142.022	6.71026	142.022	2.6887
			141.858	11.4146	141.858	6.69653	141.858	2.67773
			141.694	11.412	141.694	6.68214	141.694	2.66419
			141.531	11.4071	141.531	6.66726	141.531	2.64777
			141.367	11.3999	141.367	6.65217	141.367	2.6283
			141.203	11.3908	141.203	6.63754	141.203	2.60592
			141.04	11.3799	141.04	6.6244	141.04	2.58119
			140.876	11.3676	140.876	6.61399	140.876	2.55487
			140.713	11.354	140.713	6.60748	140.713	2.52781
			140.549	11.3396	140.549	6.60563	140.549	2.50081
			140.385	11.3249	140.385	6.60851	140.385	2.47459
			140.222	11.3107	140.222	6.61538	140.222	2.44983
			140.058	11.2973	140.058	6.62484	140.058	2.4271
			139.895	11.2853	139.895	6.63519	139.895	2.40685
			139.731	11.275	139.731	6.64495	139.731	2.38929
			139.567	11.2663	139.567	6.6532	139.567	2.3744
			139.404	11.2593	139.404	6.65979	139.404	2.36193
			139.24	11.2538	139.24	6.66516	139.24	2.35149
			139.076	11.2498	139.076	6.66995	139.076	2.34258
			138.913	11.247	138.913	6.67462	138.913	2.33458
			138.749	11.2454	138.749	6.67915	138.749	2.32683
			138.586	11.2446	138.586	6.68307	138.586	2.31866
			138.422	11.2443	138.422	6.6856	138.422	2.30972
			138.258	11.2441	138.258	6.68602	138.258	2.29994
			138.095	11.2437	138.095	6.68394	138.095	2.28956
			137.931	11.2427	137.931	6.6795	137.931	2.27889
			137.767	11.241	137.767	6.67333	137.767	2.26813
			137.604	11.2386	137.604	6.66641	137.604	2.2574
			137.44	11.2357	137.44	6.6597	137.44	2.24678
			137.277	11.2329	137.277	6.65395	137.277	2.23642
			137.113	11.2305	137.113	6.64939	137.113	2.22667
			136.949	11.229	136.949	6.64572	136.949	2.21809
			136.786	11.2285	136.786	6.6421	136.786	2.21161
			136.622	11.2287	136.622	6.63734	136.622	2.20839
			136.458	11.2292	136.458	6.63023	136.458	2.20963
			136.295	11.229	136.295	6.61981	136.295	2.21602
			136.131	11.2274	136.131	6.60566	136.131	2.2273
			135.968	11.2236	135.968	6.58806	135.968	2.2419
			135.804	11.2173	135.804	6.56799	135.804	2.25714
			135.64	11.2087	135.64	6.54686	135.64	2.26978
			135.477	11.1979	135.477	6.52604	135.477	2.27687
			135.313	11.1856	135.313	6.50651	135.313	2.27653
			135.149	11.1725	135.149	6.4887	135.149	2.26836
			134.986	11.1596	134.986	6.47264	134.986	2.25338
			134.822	11.1476	134.822	6.45825	134.822	2.23356
			134.659	11.137	134.659	6.44561	134.659	2.21119
			134.495	11.1284	134.495	6.43504	134.495	2.18834
			134.331	11.1219	134.331	6.42707	134.331	2.16641
			134.168	11.1174	134.168	6.42239	134.168	2.146
			134.004	11.1144	134.004	6.42169	134.004	2.12696
			133.84	11.1125	133.84	6.42551	133.84	2.10854
			133.677	11.1108	133.677	6.43409	133.677	2.08982
			133.513	11.1089	133.513	6.4472	133.513	2.07008
			133.35	11.1063	133.35	6.46411	133.35	2.04909
			133.186	11.1027	133.186	6.48364	133.186	2.02706
			133.022	11.0982	133.022	6.50422	133.022	2.00439
			132.859	11.0928	132.859	6.52411	132.859	1.98128
			132.695	11.0864	132.695	6.54168	132.695	1.95781
			132.532	11.0792	132.532	6.55584	132.532	1.93421
			132.368	11.071	132.368	6.56624	132.368	1.91126
			132.204	11.0619	132.204	6.57324	132.204	1.8903
			132.041	11.0524	132.041	6.5776	132.041	1.87273
			131.877	11.043	131.877	6.58001	131.877	1.85944
			131.713	11.0345	131.713	6.58073	131.713	1.85032
			131.55	11.0278	131.55	6.57954	131.55	1.84452
			131.386	11.0233	131.386	6.57595	131.386	1.84087
			131.223	11.0212	131.223	6.56958	131.223	1.83854
			131.059	11.0212	131.059	6.56034	131.059	1.83743
			130.895	11.023	130.895	6.54848	130.895	1.83824
			130.732	11.0263	130.732	6.53456	130.732	1.842
			130.568	11.0309	130.568	6.51931	130.568	1.84945
			130.404	11.0363	130.404	6.50369	130.404	1.86057
			130.241	11.0424	130.241	6.48873	130.241	1.87457
			130.077	11.0488	130.077	6.47538	130.077	1.89029
			129.914	11.0549	129.914	6.46421	129.914	1.90658
			129.75	11.0604	129.75	6.45542	129.75	1.92252
			129.586	11.065	129.586	6.44884	129.586	1.93727
			129.423	11.0688	129.423	6.44418	129.423	1.95003
			129.259	11.0719	129.259	6.44117	129.259	1.95988
			129.095	11.0746	129.095	6.43976	129.095	1.96575
			128.932	11.0771	128.932	6.44006	128.932	1.96655
			128.768	11.0793	128.768	6.44234	128.768	1.96137
			128.605	11.0808	128.605	6.44684	128.605	1.94982
			128.441	11.0811	128.441	6.45345	128.441	1.93221
			128.277	11.0798	128.277	6.46162	128.277	1.90944
			128.114	11.0767	128.114	6.47031	128.114	1.88275
			127.95	11.0716	127.95	6.47808	127.95	1.85332
			127.786	11.0649	127.786	6.48337	127.786	1.82212
			127.623	11.0567	127.623	6.48484	127.623	1.78982
			127.459	11.0474	127.459	6.4818	127.459	1.75702
			127.296	11.0373	127.296	6.47444	127.296	1.72447
			127.132	11.0268	127.132	6.46398	127.132	1.69334
			126.968	11.0162	126.968	6.4524	126.968	1.66526
			126.805	11.0058	126.805	6.44207	126.805	1.64196
			126.641	10.9961	126.641	6.43508	126.641	1.62485
			126.477	10.9874	126.477	6.43272	126.477	1.61464
			126.314	10.9801	126.314	6.4351	126.314	1.61123
			126.15	10.9744	126.15	6.44122	126.15	1.6139
			125.987	10.9702	125.987	6.44938	125.987	1.62158
			125.823	10.9674	125.823	6.45784	125.823	1.63298
			125.659	10.9659	125.659	6.46524	125.659	1.64666
			125.496	10.965	125.496	6.47079	125.496	1.66108
			125.332	10.9643	125.332	6.47411	125.332	1.67448
			125.169	10.9634	125.169	6.475	125.169	1.68495
			125.005	10.9617	125.005	6.47315	125.005	1.69049
			124.841	10.959	124.841	6.46812	124.841	1.68927
			124.678	10.9552	124.678	6.4594	124.678	1.67999
			124.514	10.9504	124.514	6.4467	124.514	1.66234
			124.35	10.9447	124.35	6.4303	124.35	1.63716
			124.187	10.9383	124.187	6.4112	124.187	1.6064
			124.023	10.9313	124.023	6.39108	124.023	1.57263
			123.86	10.924	123.86	6.37192	123.86	1.53844
			123.696	10.9162	123.696	6.35561	123.696	1.50582
			123.532	10.908	123.532	6.34366	123.532	1.47607
			123.369	10.8991	123.369	6.33701	123.369	1.45
			123.205	10.8894	123.205	6.33603	123.205	1.4283
			123.041	10.879	123.041	6.34047	123.041	1.41158
			122.878	10.8685	122.878	6.34949	122.878	1.40022
			122.714	10.862	122.714	6.35622	122.714	1.41102
			122.551	10.8576	122.551	6.36596	122.551	1.42905
			122.387	10.8557	122.387	6.3755	122.387	1.44938
			122.223	10.8567	122.223	6.38355	122.223	1.46979
			122.06	10.8605	122.06	6.38908	122.06	1.48804
			121.896	10.8664	121.896	6.39139	121.896	1.50229
			121.732	10.8733	121.732	6.39022	121.732	1.51142
			121.569	10.8801	121.569	6.38583	121.569	1.51509
			121.405	10.8857	121.405	6.37913	121.405	1.51362
			121.242	10.8897	121.242	6.37147	121.242	1.50772
			121.078	10.8917	121.078	6.36428	121.078	1.49837
			120.914	10.8916	120.914	6.35867	120.914	1.48667
			120.751	10.8897	120.751	6.35507	120.751	1.47364
			120.587	10.8863	120.587	6.35313	120.587	1.45997
			120.423	10.8819	120.423	6.35183	120.423	1.44567
			120.26	10.8767	120.26	6.34991	120.26	1.42997
			120.096	10.8709	120.096	6.34638	120.096	1.41164
			119.933	10.8648	119.933	6.34086	119.933	1.38961
			119.769	10.8582	119.769	6.33361	119.769	1.36357
			119.605	10.8513	119.605	6.32541	119.605	1.33419
			119.442	10.8441	119.442	6.31722	119.442	1.30292
			119.278	10.8366	119.278	6.30987	119.278	1.27145
			119.114	10.829	119.114	6.30393	119.114	1.24105
			118.951	10.8215	118.951	6.29962	118.951	1.21212
			118.787	10.8142	118.787	6.29686	118.787	1.1842
			118.624	10.8073	118.624	6.29544	118.624	1.15623
			118.46	10.8011	118.46	6.29512	118.46	1.12726
			118.296	10.7957	118.296	6.29566	118.296	1.09694
			118.133	10.7913	118.133	6.2968	118.133	1.06586
			117.969	10.788	117.969	6.29823	117.969	1.03544
			117.806	10.7855	117.806	6.29957	117.806	1.00757
			117.642	10.7837	117.642	6.30038	117.642	0.98413
			117.478	10.7825	117.478	6.30027	117.478	0.96652
			117.315	10.7815	117.315	6.29902	117.315	0.95552
			117.151	10.7808	117.151	6.29673	117.151	0.95143
			116.987	10.7804	116.987	6.29385	116.987	0.95426
			116.824	10.7802	116.824	6.29106	116.824	0.96372
			116.66	10.7805	116.66	6.28896	116.66	0.97898
			116.497	10.7811	116.497	6.28784	116.497	0.99851
			116.333	10.7824	116.333	6.28745	116.333	1.02028
			116.169	10.7843	116.169	6.28712	116.169	1.0422
			116.006	10.7868	116.006	6.286	116.006	1.06267
			115.842	10.7896	115.842	6.2833	115.842	1.08087
			115.678	10.7924	115.678	6.27842	115.678	1.09674
			115.515	10.7949	115.515	6.27105	115.515	1.11087
			115.351	10.7969	115.351	6.26106	115.351	1.12436
			115.188	10.7986	115.188	6.2485	115.188	1.13873
			115.024	10.8001	115.024	6.23351	115.024	1.15566
			114.86	10.8021	114.86	6.21622	114.86	1.17654
			114.697	10.8049	114.697	6.19683	114.697	1.2019
			114.533	10.8085	114.533	6.17558	114.533	1.23101
			114.369	10.8126	114.369	6.15278	114.369	1.26184
			114.206	10.8166	114.206	6.12884	114.206	1.2916
			114.042	10.8199	114.042	6.10431	114.042	1.31752
			113.879	10.822	113.879	6.07997	113.879	1.33754
			113.715	10.823	113.715	6.0569	113.715	1.3505
			113.551	10.8229	113.551	6.03642	113.551	1.35598
			113.388	10.8222	113.388	6.0198	113.388	1.35391
			113.224	10.8211	113.224	6.00794	113.224	1.34435
			113.06	10.82	113.06	6.00109	113.06	1.32761
			112.897	10.8185	112.897	5.99889	112.897	1.30441
			112.733	10.8166	112.733	6.00052	112.733	1.27587
			112.57	10.8138	112.57	6.00508	112.57	1.24347
			112.406	10.81	112.406	6.01183	112.406	1.20895
			112.242	10.8051	112.242	6.02039	112.242	1.17423
			112.079	10.7993	112.079	6.03063	112.079	1.1414
			111.915	10.793	111.915	6.04263	111.915	1.11265
			111.751	10.7865	111.751	6.05651	111.751	1.08996
			111.588	10.78	111.588	6.07227	111.588	1.07484
			111.424	10.7733	111.424	6.08972	111.424	1.06795
			111.261	10.7663	111.261	6.10839	111.261	1.0688
			111.097	10.7586	111.097	6.12757	111.097	1.07587
			110.933	10.75	110.933	6.14641	110.933	1.08686
			110.77	10.7402	110.77	6.16404	110.77	1.09931
			110.606	10.7292	110.606	6.17972	110.606	1.11096
			110.443	10.717	110.443	6.19279	110.443	1.11991
			110.279	10.7037	110.279	6.20261	110.279	1.12468
			110.115	10.6894	110.115	6.20852	110.115	1.12426
			109.952	10.6743	109.952	6.20997	109.952	1.11803
			109.788	10.6584	109.788	6.20665	109.788	1.1056
			109.624	10.6418	109.624	6.19861	109.624	1.08646
			109.461	10.625	109.461	6.18633	109.461	1.05987
			109.297	10.6082	109.297	6.1706	109.297	1.02519
			109.134	10.5919	109.134	6.15241	109.134	0.98235
			108.97	10.5767	108.97	6.13278	108.97	0.93231
			108.806	10.563	108.806	6.11253	108.806	0.87736
			108.643	10.5512	108.643	6.09205	108.643	0.8209
			108.479	10.5415	108.479	6.07124	108.479	0.76687
			108.315	10.5336	108.315	6.04973	108.315	0.71896
			108.152	10.5274	108.152	6.02706	108.152	0.67971
			107.988	10.5226	107.988	6.00298	107.988	0.65
			107.825	10.519	107.825	5.97753	107.825	0.62917
			107.661	10.5164	107.661	5.95123	107.661	0.61564
			107.497	10.5144	107.497	5.92502	107.497	0.60783
			107.334	10.5125	107.334	5.90021	107.334	0.60467
			107.17	10.5101	107.17	5.87821	107.17	0.6055
			107.006	10.5066	107.006	5.86023	107.006	0.60975
			106.843	10.5013	106.843	5.84712	106.843	0.61663
			106.679	10.4938	106.679	5.83914	106.679	0.62519
			106.516	10.4841	106.516	5.83597	106.516	0.63442
			106.352	10.4725	106.352	5.83681	106.352	0.64332
			106.188	10.4596	106.188	5.84063	106.188	0.65063
			106.025	10.4461	106.025	5.84664	106.025	0.65473
			105.861	10.4333	105.861	5.85451	105.861	0.65368
			105.697	10.422	105.697	5.86441	105.697	0.6457
			105.534	10.4134	105.534	5.87666	105.534	0.62988
			105.37	10.408	105.37	5.89131	105.37	0.60651
			105.207	10.406	105.207	5.90783	105.207	0.57696
			105.043	10.4072	105.043	5.92508	105.043	0.54315
			104.879	10.4109	104.879	5.94161	104.879	0.50702
			104.716	10.416	104.716	5.956	104.716	0.47034
			104.552	10.4217	104.552	5.96732	104.552	0.43472
			104.388	10.4273	104.388	5.97548	104.388	0.40185
			104.225	10.4323	104.225	5.98132	104.225	0.3735
			104.061	10.4366	104.061	5.98642	104.061	0.35136
			103.898	10.4402	103.898	5.99267	103.898	0.33669
			103.734	10.4432	103.734	6.00177	103.734	0.33014
			103.57	10.4458	103.57	6.01474	103.57	0.33165
			103.407	10.4482	103.407	6.03177	103.407	0.34041
			103.243	10.4506	103.243	6.05216	103.243	0.35493
			103.08	10.4531	103.08	6.07462	103.08	0.37307
			102.916	10.4557	102.916	6.09754	102.916	0.39216
			102.752	10.4584	102.752	6.11939	102.752	0.40929
			102.589	10.4612	102.589	6.13897	102.589	0.42172
			102.425	10.464	102.425	6.15551	102.425	0.42737
			102.261	10.467	102.261	6.16874	102.261	0.42506
			102.098	10.4699	102.098	6.17872	102.098	0.41466
			101.934	10.4728	101.934	6.18568	101.934	0.39684
			101.771	10.4756	101.771	6.18976	101.771	0.37284
			101.607	10.4784	101.607	6.19086	101.607	0.34412
			101.443	10.4812	101.443	6.18875	101.443	0.31226
			101.28	10.4845	101.28	6.18335	101.28	0.27877
			101.116	10.4883	101.116	6.17501	101.116	0.24499
			100.952	10.4927	100.952	6.16464	100.952	0.21201
			100.789	10.4979	100.789	6.15337	100.789	0.18056
			100.625	10.5035	100.625	6.14231	100.625	0.15094
			100.462	10.5092	100.462	6.13217	100.462	0.123
			100.298	10.5144	100.298	6.12323	100.298	0.09624
			100.134	10.5184	100.134	6.11534	100.134	0.06997
			99.9707	10.5207	99.9707	6.10807	99.9707	0.04365
			99.8071	10.5208	99.8071	6.10089	99.8071	0.01703
			99.6434	10.518	99.6434	6.09328	99.6434	-0.00973
			99.4798	10.5123	99.4798	6.08504	99.4798	-0.03616
			99.3162	10.5035	99.3162	6.07635	99.3162	-0.0616
			99.1526	10.4921	99.1526	6.06771	99.1526	-0.08548
			98.989	10.4788	98.989	6.05977	98.989	-0.10757
			98.8253	10.4642	98.8253	6.053	98.8253	-0.12801
			98.6617	10.4492	98.6617	6.04766	98.6617	-0.14706
			98.4981	10.4343	98.4981	6.04379	98.4981	-0.16473
			98.3345	10.4199	98.3345	6.0413	98.3345	-0.18041
			98.1708	10.4062	98.1708	6.03996	98.1708	-0.19283
			98.0072	10.3933	98.0072	6.03923	98.0072	-0.20041
			97.8436	10.3811	97.8436	6.0382	97.8436	-0.20161
			97.68	10.3695	97.68	6.03565	97.68	-0.19535
			97.5164	10.3584	97.5164	6.03037	97.5164	-0.18125
			97.3527	10.3477	97.3527	6.02158	97.3527	-0.15985
			97.1891	10.3374	97.1891	6.0092	97.1891	-0.13274
			97.0255	10.328	97.0255	5.99378	97.0255	-0.10241
			96.8619	10.3197	96.8619	5.97612	96.8619	-0.07177
			96.6982	10.313	96.6982	5.95705	96.6982	-0.04349
			96.5346	10.3083	96.5346	5.93724	96.5346	-0.01962
			96.371	10.3056	96.371	5.91722	96.371	-0.00154
			96.2074	10.3052	96.2074	5.89744	96.2074	0.00983
			96.0438	10.3071	96.0438	5.87819	96.0438	0.01385
			95.8801	10.3112	95.8801	5.85953	95.8801	0.01017
			95.7165	10.3174	95.7165	5.84139	95.7165	-0.00111
			95.5529	10.3252	95.5529	5.82379	95.5529	-0.01951
			95.3893	10.3337	95.3893	5.80707	95.3893	-0.04411
			95.2256	10.3418	95.2256	5.79199	95.2256	-0.07366
			95.062	10.3484	95.062	5.77946	95.062	-0.10647
			94.8984	10.3527	94.8984	5.77031	94.8984	-0.14047
			94.7348	10.3545	94.7348	5.765	94.7348	-0.17335
			94.5712	10.3539	94.5712	5.76358	94.5712	-0.20275
			94.4075	10.3518	94.4075	5.76569	94.4075	-0.22658
			94.2439	10.3489	94.2439	5.77072	94.2439	-0.24305
			94.0803	10.3462	94.0803	5.77798	94.0803	-0.25078
			93.9167	10.3442	93.9167	5.78671	93.9167	-0.24873
			93.753	10.3434	93.753	5.7962	93.753	-0.23644
			93.5894	10.3437	93.5894	5.80574	93.5894	-0.2142
			93.4258	10.3447	93.4258	5.81466	93.4258	-0.18326
			93.2622	10.3457	93.2622	5.82238	93.2622	-0.14582
			93.0986	10.346	93.0986	5.82855	93.0986	-0.10471
			92.9349	10.3448	92.9349	5.83317	92.9349	-0.06297
			92.7713	10.3416	92.7713	5.83661	92.7713	-0.02339
			92.6077	10.3364	92.6077	5.83938	92.6077	0.01182
			92.4441	10.3293	92.4441	5.84185	92.4441	0.04114
			92.2804	10.3204	92.2804	5.84412	92.2804	0.06382
			92.1168	10.3105	92.1168	5.84597	92.1168	0.07993
			91.9532	10.3001	91.9532	5.84716	91.9532	0.09038
			91.7896	10.2897	91.7896	5.84767	91.7896	0.09666
			91.626	10.28	91.626	5.84784	91.626	0.10034
			91.4623	10.2713	91.4623	5.84836	91.4623	0.10258
			91.2987	10.2636	91.2987	5.85002	91.2987	0.1038
			91.1351	10.2566	91.1351	5.85345	91.1351	0.104
			90.9715	10.25	90.9715	5.85898	90.9715	0.10313
			90.8078	10.2434	90.8078	5.86663	90.8078	0.10152
			90.6442	10.2361	90.6442	5.87603	90.6442	0.09991
			90.4806	10.2278	90.4806	5.8866	90.4806	0.09909
			90.317	10.2183	90.317	5.89759	90.317	0.09965
			90.1534	10.2078	90.1534	5.90826	90.1534	0.10187
			89.9897	10.1966	89.9897	5.91782	89.9897	0.10581
			89.8261	10.1848	89.8261	5.92546	89.8261	0.11123
			89.6625	10.1729	89.6625	5.93034	89.6625	0.1176
			89.4989	10.1611	89.4989	5.93164	89.4989	0.12411
			89.3352	10.1498	89.3352	5.9287	89.3352	0.13
			89.1716	10.1395	89.1716	5.92104	89.1716	0.13494
			89.008	10.1305	89.008	5.90846	89.008	0.13932
			88.8444	10.1235	88.8444	5.89109	88.8444	0.14411
			88.6808	10.1186	88.6808	5.86955	88.6808	0.15041
			88.5171	10.116	88.5171	5.84492	88.5171	0.15893
			88.3535	10.1158	88.3535	5.81871	88.3535	0.16967
			88.1899	10.1175	88.1899	5.79262	88.1899	0.18188
			88.0263	10.1208	88.0263	5.76822	88.0263	0.19429
			87.8626	10.1252	87.8626	5.74666	87.8626	0.20546
			87.699	10.1301	87.699	5.72848	87.699	0.21419
			87.5354	10.1352	87.5354	5.71371	87.5354	0.21993
			87.3718	10.1401	87.3718	5.70205	87.3718	0.22286
			87.2082	10.1445	87.2082	5.69323	87.2082	0.22368
			87.0445	10.1484	87.0445	5.68723	87.0445	0.22331
			86.8809	10.1517	86.8809	5.68425	86.8809	0.22263
			86.7173	10.1543	86.7173	5.68436	86.7173	0.22243
			86.5537	10.1562	86.5537	5.68734	86.5537	0.2236
			86.39	10.1575	86.39	5.69261	86.39	0.22725
			86.2264	10.158	86.2264	5.69943	86.2264	0.23477
			86.0628	10.1579	86.0628	5.70712	86.0628	0.24758
			85.8992	10.1569	85.8992	5.7151	85.8992	0.26659
			85.7356	10.155	85.7356	5.72286	85.7356	0.29164
			85.5719	10.1519	85.5719	5.72978	85.5719	0.32121
			85.4083	10.1476	85.4083	5.73512	85.4083	0.35248
			85.2447	10.1418	85.2447	5.73812	85.2447	0.38185
			85.0811	10.1348	85.0811	5.73816	85.0811	0.40572
			84.9174	10.127	84.9174	5.73499	84.9174	0.42135
			84.7538	10.1189	84.7538	5.72891	84.7538	0.42738
			84.5902	10.1114	84.5902	5.72085	84.5902	0.42395
			84.4266	10.1052	84.4266	5.71233	84.4266	0.41221
			84.263	10.1008	84.263	5.70524	84.263	0.39377
			84.0993	10.0986	84.0993	5.70137	84.0993	0.37028
			83.9357	10.0986	83.9357	5.70196	83.9357	0.34325
			83.7721	10.1006	83.7721	5.70751	83.7721	0.31418
			83.6085	10.1043	83.6085	5.71791	83.6085	0.28464
			83.4448	10.1092	83.4448	5.73273	83.4448	0.25614
			83.2812	10.1148	83.2812	5.75147	83.2812	0.2298
			83.1176	10.1204	83.1176	5.7736	83.1176	0.20594
			82.954	10.1254	82.954	5.79843	82.954	0.1839
			82.7904	10.1288	82.7904	5.82492	82.7904	0.16235
			82.6267	10.1297	82.6267	5.85162	82.6267	0.13989
			82.4631	10.1277	82.4631	5.87677	82.4631	0.11564
			82.2995	10.1224	82.2995	5.89858	82.2995	0.08936
			82.1359	10.1143	82.1359	5.91558	82.1359	0.06137
			81.9722	10.104	81.9722	5.92674	81.9722	0.03238
			81.8086	10.0927	81.8086	5.93153	81.8086	0.00339
			81.645	10.0814	81.645	5.92989	81.645	-0.02433
			81.4814	10.071	81.4814	5.92211	81.4814	-0.04938
			81.3178	10.0621	81.3178	5.90867	81.3178	-0.07041
			81.1541	10.0548	81.1541	5.89012	81.1541	-0.08639
			80.9905	10.0493	80.9905	5.86702	80.9905	-0.09684
			80.8269	10.0452	80.8269	5.84	80.8269	-0.10193
			80.6633	10.0424	80.6633	5.80977	80.6633	-0.10246
			80.4996	10.0405	80.4996	5.77714	80.4996	-0.09952
			80.336	10.0389	80.336	5.743	80.336	-0.09424
			80.1724	10.0368	80.1724	5.70818	80.1724	-0.08759
			80.0088	10.0331	80.0088	5.67343	80.0088	-0.08045
			79.8452	10.027	79.8452	5.63943	79.8452	-0.07371
			79.6815	10.0179	79.6815	5.60694	79.6815	-0.06807
			79.5179	10.0057	79.5179	5.57693	79.5179	-0.06366
			79.3543	9.99095	79.3543	5.55056	79.3543	-0.05975
			79.1907	9.97447	79.1907	5.52901	79.1907	-0.05478
			79.027	9.95752	79.027	5.51315	79.027	-0.04686
			78.8634	9.94129	78.8634	5.50332	78.8634	-0.0343
			78.6998	9.92677	78.6998	5.49924	78.6998	-0.01609
			78.5362	9.91455	78.5362	5.5001	78.5362	0.00792
			78.3726	9.90496	78.3726	5.50491	78.3726	0.03713
			78.2089	9.89808	78.2089	5.51275	78.2089	0.0702
			78.0453	9.89381	78.0453	5.52306	78.0453	0.10524
			77.8817	9.89193	77.8817	5.53564	77.8817	0.13982
			77.7181	9.89206	77.7181	5.5505	77.7181	0.17108
			77.5544	9.8937	77.5544	5.56757	77.5544	0.19599
			77.3908	9.89634	77.3908	5.58651	77.3908	0.21186
			77.2272	9.89957	77.2272	5.60669	77.2272	0.21701
			77.0636	9.90316	77.0636	5.6273	77.0636	0.21131
			76.9	9.90707	76.9	5.64745	76.9	0.19632
			76.7363	9.91147	76.7363	5.66635	76.7363	0.1748
			76.5727	9.91659	76.5727	5.68342	76.5727	0.14997
			76.4091	9.92262	76.4091	5.69844	76.4091	0.12473
			76.2455	9.92964	76.2455	5.71154	76.2455	0.10118
			76.0818	9.93758	76.0818	5.72315	76.0818	0.08054
			75.9182	9.94616	75.9182	5.73377	75.9182	0.06336
			75.7546	9.95502	75.7546	5.74381	75.7546	0.04972
			75.591	9.96365	75.591	5.7535	75.591	0.03947
			75.4274	9.97148	75.4274	5.76287	75.4274	0.03247
			75.2637	9.97786	75.2637	5.77177	75.2637	0.02872
			75.1001	9.98218	75.1001	5.7799	75.1001	0.02851
			74.9365	9.98395	74.9365	5.78682	74.9365	0.03228
			74.7729	9.98292	74.7729	5.79196	74.7729	0.04032
			74.6092	9.97919	74.6092	5.79466	74.6092	0.05235
			74.4456	9.97316	74.4456	5.79427	74.4456	0.06723
			74.282	9.96548	74.282	5.7903	74.282	0.08305
			74.1184	9.95688	74.1184	5.78256	74.1184	0.09735
			73.9548	9.94807	73.9548	5.77112	73.9548	0.1076
			73.7911	9.93963	73.7911	5.7563	73.7911	0.11158
			73.6275	9.93194	73.6275	5.73856	73.6275	0.10764
			73.4639	9.92513	73.4639	5.7185	73.4639	0.09498
			73.3003	9.9191	73.3003	5.69691	73.3003	0.07384
			73.1366	9.91358	73.1366	5.67472	73.1366	0.04567
			72.973	9.90823	72.973	5.65291	72.973	0.01308
			72.8094	9.9027	72.8094	5.63231	72.8094	-0.02054
			72.6458	9.89676	72.6458	5.61357	72.6458	-0.05166
			72.4822	9.89021	72.4822	5.59712	72.4822	-0.07753
			72.3185	9.88299	72.3185	5.58332	72.3185	-0.09683
			72.1549	9.87507	72.1549	5.57242	72.1549	-0.10978
			71.9913	9.8665	71.9913	5.56457	71.9913	-0.11771
			71.8277	9.85738	71.8277	5.55974	71.8277	-0.1224
			71.664	9.84786	71.664	5.55775	71.664	-0.12571
			71.5004	9.83813	71.5004	5.55832	71.5004	-0.12942
			71.3368	9.82832	71.3368	5.56109	71.3368	-0.13512
			71.1732	9.81844	71.1732	5.56572	71.1732	-0.14408
			71.0096	9.80846	71.0096	5.5718	71.0096	-0.15679
			70.8459	9.79842	70.8459	5.57891	70.8459	-0.17275
			70.6823	9.78854	70.6823	5.58652	70.6823	-0.19043
			70.5187	9.77935	70.5187	5.59405	70.5187	-0.20779
			70.3551	9.77155	70.3551	5.60093	70.3551	-0.22284
			70.1914	9.76587	70.1914	5.60678	70.1914	-0.23429
			70.0278	9.76282	70.0278	5.61161	70.0278	-0.24179
			69.8642	9.76244	69.8642	5.61587	69.8642	-0.24585
			69.7006	9.76431	69.7006	5.62038	69.7006	-0.24765
			69.537	9.76764	69.537	5.62603	69.537	-0.24861
			69.3733	9.77152	69.3733	5.63331	69.3733	-0.25009
			69.2097	9.77521	69.2097	5.64201	69.2097	-0.25309
			69.0461	9.77831	69.0461	5.65127	69.0461	-0.25816
			68.8825	9.78072	68.8825	5.65977	68.8825	-0.26548
			68.7188	9.78258	68.7188	5.66621	68.7188	-0.27496
			68.5552	9.78415	68.5552	5.66964	68.5552	-0.28645
			68.3916	9.78562	68.3916	5.66965	68.3916	-0.29969
			68.228	9.78717	68.228	5.66646	68.228	-0.31434
			68.0644	9.7889	68.0644	5.66064	68.0644	-0.33011
			67.9007	9.79086	67.9007	5.65284	67.9007	-0.3469
			67.7371	9.79313	67.7371	5.64351	67.7371	-0.36486
			67.5735	9.79578	67.5735	5.63286	67.5735	-0.38432
			67.4099	9.79889	67.4099	5.62105	67.4099	-0.40533
			67.2462	9.8025	67.2462	5.60839	67.2462	-0.42728
			67.0826	9.8066	67.0826	5.59538	67.0826	-0.44864
			66.919	9.81103	66.919	5.58256	66.919	-0.46713
			66.7554	9.81554	66.7554	5.57044	66.7554	-0.48023
			66.5918	9.8197	66.5918	5.55948	66.5918	-0.48579
			66.4281	9.82305	66.4281	5.55024	66.4281	-0.48245
			66.2645	9.82506	66.2645	5.54339	66.2645	-0.47007
			66.1009	9.82529	66.1009	5.53966	66.1009	-0.44965
			65.9373	9.82343	65.9373	5.53949	65.9373	-0.42323
			65.7736	9.81942	65.7736	5.54284	65.7736	-0.39337
			65.61	9.81349	65.61	5.54904	65.61	-0.36267
			65.4464	9.80612	65.4464	5.55694	65.4464	-0.3333
			65.2828	9.79792	65.2828	5.56522	65.2828	-0.30681
			65.1192	9.78955	65.1192	5.57271	65.1192	-0.28397
			64.9555	9.78163	64.9555	5.57857	64.9555	-0.26479
			64.7919	9.77475	64.7919	5.58243	64.7919	-0.24874
			64.6283	9.76947	64.6283	5.58432	64.6283	-0.23515
			64.4647	9.76614	64.4647	5.58458	64.4647	-0.22372
			64.301	9.7649	64.301	5.58378	64.301	-0.21484
			64.1374	9.76561	64.1374	5.58256	64.1374	-0.20968
			63.9738	9.76798	63.9738	5.5815	63.9738	-0.20997
			63.8102	9.77168	63.8102	5.58092	63.8102	-0.21752
			63.6466	9.77641	63.6466	5.58088	63.6466	-0.2336
			63.4829	9.78197	63.4829	5.58114	63.4829	-0.25836
			63.3193	9.78824	63.3193	5.5813	63.3193	-0.29053
			63.1557	9.79512	63.1557	5.5808	63.1557	-0.32755
			62.9921	9.80246	62.9921	5.57912	62.9921	-0.3658
			62.8284	9.81003	62.8284	5.57583	62.8284	-0.40106
			62.6648	9.81759	62.6648	5.57084	62.6648	-0.42889
			62.5012	9.82491	62.5012	5.56456	62.5012	-0.44527
			62.3376	9.83182	62.3376	5.55788	62.3376	-0.44726
			62.174	9.83819	62.174	5.5521	62.174	-0.43382
			62.0103	9.84388	62.0103	5.54854	62.0103	-0.40627
			61.8467	9.8487	61.8467	5.54812	61.8467	-0.36817
			61.6831	9.8525	61.6831	5.55102	61.6831	-0.32436
			61.5195	9.85521	61.5195	5.5567	61.5195	-0.27972
			61.3558	9.85703	61.3558	5.56415	61.3558	-0.23782
			61.1922	9.85832	61.1922	5.5724	61.1922	-0.20038
			61.0286	9.85957	61.0286	5.58075	61.0286	-0.16736
			60.865	9.86109	60.865	5.5888	60.865	-0.13767
			60.7014	9.86282	60.7014	5.59622	60.7014	-0.1101
			60.5377	9.8643	60.5377	5.60257	60.5377	-0.08395
			60.3741	9.86471	60.3741	5.60718	60.3741	-0.05927
			60.2105	9.86316	60.2105	5.60932	60.2105	-0.03668
			60.0469	9.85887	60.0469	5.60843	60.0469	-0.01719
			59.8832	9.8514	59.8832	5.60438	59.8832	-0.00187
			59.7196	9.84075	59.7196	5.59756	59.7196	0.00825
			59.556	9.82744	59.556	5.58869	59.556	0.01222
			59.3924	9.81233	59.3924	5.57864	59.3924	0.00934
			59.2288	9.79653	59.2288	5.56815	59.2288	-0.000701025
			59.0651	9.78115	59.0651	5.55789	59.0651	-0.01743
			58.9015	9.76718	58.9015	5.54848	58.9015	-0.0393
			58.7379	9.75533	58.7379	5.54065	58.7379	-0.06384
			58.5743	9.74602	58.5743	5.53524	58.5743	-0.08819
			58.4106	9.7394	58.4106	5.53315	58.4106	-0.10996
			58.247	9.73542	58.247	5.53522	58.247	-0.12787
			58.0834	9.73386	58.0834	5.54213	58.0834	-0.14196
			57.9198	9.73443	57.9198	5.55414	57.9198	-0.15329
			57.7562	9.73674	57.7562	5.57102	57.7562	-0.16322
			57.5925	9.74031	57.5925	5.59188	57.5925	-0.17278
			57.4289	9.74461	57.4289	5.61542	57.4289	-0.18219
			57.2653	9.7491	57.2653	5.64007	57.2653	-0.19092
			57.1017	9.75337	57.1017	5.66444	57.1017	-0.19805
			56.938	9.75714	56.938	5.68746	56.938	-0.20286
			56.7744	9.76041	56.7744	5.70845	56.7744	-0.20525
			56.6108	9.7633	56.6108	5.72688	56.6108	-0.20591
			56.4472	9.76605	56.4472	5.74227	56.4472	-0.20601
			56.2836	9.76874	56.2836	5.75413	56.2836	-0.20664
			56.1199	9.7713	56.1199	5.7622	56.1199	-0.20821
			55.9563	9.77348	55.9563	5.76663	55.9563	-0.21023
			55.7927	9.775	55.7927	5.76818	55.7927	-0.21134
			55.6291	9.7757	55.6291	5.76816	55.6291	-0.20962
			55.4654	9.77554	55.4654	5.76814	55.4654	-0.20295
			55.3018	9.77455	55.3018	5.76955	55.3018	-0.18939
			55.1382	9.77285	55.1382	5.77333	55.1382	-0.16752
			54.9746	9.77062	54.9746	5.77981	54.9746	-0.13666
			54.811	9.76822	54.811	5.78884	54.811	-0.09703
			54.6473	9.7662	54.6473	5.80005	54.6473	-0.04969
			54.4837	9.76521	54.4837	5.81301	54.4837	0.0036
			54.3201	9.76587	54.3201	5.82738	54.3201	0.06053
			54.1565	9.76852	54.1565	5.84272	54.1565	0.11849
			53.9928	9.7731	53.9928	5.85838	53.9928	0.17482
			53.8292	9.77912	53.8292	5.87348	53.8292	0.22716
			53.6656	9.78571	53.6656	5.88701	53.6656	0.27373
			53.502	9.79183	53.502	5.8981	53.502	0.31346
			53.3384	9.79648	53.3384	5.9062	53.3384	0.34613
			53.1747	9.79888	53.1747	5.91118	53.1747	0.37218
			53.0111	9.7987	53.0111	5.91328	53.0111	0.39266
			52.8475	9.79613	52.8475	5.9131	52.8475	0.40891
			52.6839	9.79178	52.6839	5.9115	52.6839	0.42235
			52.5202	9.78652	52.5202	5.90951	52.5202	0.4342
			52.3566	9.78121	52.3566	5.90817	52.3566	0.44524
			52.193	9.77664	52.193	5.90835	52.193	0.45553
			52.0294	9.77342	52.0294	5.91048	52.0294	0.46448
			51.8658	9.77197	51.8658	5.91447	51.8658	0.47129
			51.7021	9.77237	51.7021	5.9197	51.7021	0.47557
			51.5385	9.77434	51.5385	5.92533	51.5385	0.47793
			51.3749	9.77722	51.3749	5.93059	51.3749	0.47997
			51.2113	9.78013	51.2113	5.93508	51.2113	0.48387
			51.0476	9.78222	51.0476	5.93883	51.0476	0.49182
			50.884	9.78283	50.884	5.94221	50.884	0.50556
			50.7204	9.78159	50.7204	5.94579	50.7204	0.52592
			50.5568	9.77846	50.5568	5.95028	50.5568	0.55255
			50.3932	9.77368	50.3932	5.95643	50.3932	0.58356
			50.2295	9.76765	50.2295	5.96489	50.2295	0.61576
			50.0659	9.76089	50.0659	5.9761	50.0659	0.64526
			49.9023	9.75393	49.9023	5.99013	49.9023	0.66857
			49.7387	9.74719	49.7387	6.0066	49.7387	0.6836
			49.575	9.74094	49.575	6.02471	49.575	0.69015
			49.4114	9.73526	49.4114	6.0433	49.4114	0.68969
			49.2478	9.73014	49.2478	6.0611	49.2478	0.68455
			49.0842	9.72559	49.0842	6.077	49.0842	0.67704
			48.9206	9.72174	48.9206	6.09025	48.9206	0.66891
			48.7569	9.7189	48.7569	6.10077	48.7569	0.66118
			48.5933	9.71746	48.5933	6.10911	48.5933	0.65425
			48.4297	9.71775	48.4297	6.11628	48.4297	0.64792
			48.2661	9.71996	48.2661	6.12338	48.2661	0.64155
			48.1024	9.72407	48.1024	6.13125	48.1024	0.63429
			47.9388	9.72984	47.9388	6.14022	47.9388	0.6253
			47.7752	9.73679	47.7752	6.15005	47.7752	0.614
			47.6116	9.74425	47.6116	6.16007	47.6116	0.60006
			47.448	9.7515	47.448	6.1694	47.448	0.58323
			47.2843	9.75792	47.2843	6.17721	47.2843	0.56318
			47.1207	9.76309	47.1207	6.18306	47.1207	0.53967
			46.9571	9.76694	46.9571	6.18706	46.9571	0.51274
			46.7935	9.7696	46.7935	6.19	46.7935	0.48298
			46.6298	9.77135	46.6298	6.19305	46.6298	0.45141
			46.4662	9.77245	46.4662	6.19731	46.4662	0.41927
			46.3026	9.77307	46.3026	6.20343	46.3026	0.38783
			46.139	9.77338	46.139	6.21132	46.139	0.35821
			45.9754	9.77358	45.9754	6.22021	45.9754	0.33139
			45.8117	9.77393	45.8117	6.22896	45.8117	0.30818
			45.6481	9.77465	45.6481	6.23654	45.6481	0.2891
			45.4845	9.77571	45.4845	6.24239	45.4845	0.27439
			45.3209	9.77682	45.3209	6.24661	45.3209	0.26417
			45.1572	9.77739	45.1572	6.2496	45.1572	0.25888
			44.9936	9.77676	44.9936	6.25174	44.9936	0.25966
			44.83	9.77446	44.83	6.25302	44.83	0.2682
			44.6664	9.77037	44.6664	6.2531	44.6664	0.28607
			44.5028	9.76489	44.5028	6.25151	44.5028	0.31369
			44.3391	9.75879	44.3391	6.24799	44.3391	0.34969
			44.1755	9.753	44.1755	6.24254	44.1755	0.39093
			44.0119	9.74845	44.0119	6.23547	44.0119	0.43332
			43.8483	9.74584	43.8483	6.22726	43.8483	0.47279
			43.6846	9.74556	43.6846	6.21841	43.6846	0.50625
			43.521	9.74759	43.521	6.20934	43.521	0.53206
			43.3574	9.75146	43.3574	6.20032	43.3574	0.55005
			43.1938	9.75642	43.1938	6.19143	43.1938	0.56136
			43.0302	9.76162	43.0302	6.18251	43.0302	0.56816
			42.8665	9.76628	42.8665	6.17315	42.8665	0.57324
			42.7029	9.76988	42.7029	6.16268	42.7029	0.57954
			42.5393	9.77207	42.5393	6.15049	42.5393	0.58968
			42.3757	9.77273	42.3757	6.1363	42.3757	0.60535
			42.212	9.77184	42.212	6.12057	42.212	0.62696
			42.0484	9.76948	42.0484	6.10454	42.0484	0.65338
			41.8848	9.76583	41.8848	6.09005	41.8848	0.68218
			41.7212	9.76116	41.7212	6.07923	41.7212	0.71017
			41.5576	9.75583	41.5576	6.07397	41.5576	0.73423
			41.3939	9.75019	41.3939	6.0756	41.3939	0.75201
			41.2303	9.74456	41.2303	6.08472	41.2303	0.76236
			41.0667	9.73917	41.0667	6.10116	41.0667	0.76515
			40.9031	9.73415	40.9031	6.12417	40.9031	0.76107
			40.7394	9.72955	40.7394	6.15254	40.7394	0.75129
			40.5758	9.7254	40.5758	6.18481	40.5758	0.73732
			40.4122	9.72178	40.4122	6.21937	40.4122	0.72107
			40.2486	9.7188	40.2486	6.25453	40.2486	0.70469
			40.085	9.7166	40.085	6.28868	40.085	0.69042
			39.9213	9.71532	39.9213	6.32036	39.9213	0.68034
			39.7577	9.71494	39.7577	6.34836	39.7577	0.676
			39.5941	9.71526	39.5941	6.37169	39.5941	0.67819
			39.4305	9.71585	39.4305	6.38958	39.4305	0.68685
			39.2668	9.71616	39.2668	6.40155	39.2668	0.70123
			39.1032	9.71569	39.1032	6.40751	39.1032	0.72011
			38.9396	9.71406	38.9396	6.40789	38.9396	0.74192
			38.776	9.71112	38.776	6.40375	38.776	0.76484
			38.6124	9.70683	38.6124	6.39662	38.6124	0.78686
			38.4487	9.70126	38.4487	6.38822	38.4487	0.80609
			38.2851	9.69461	38.2851	6.38002	38.2851	0.82115
			38.1215	9.68728	38.1215	6.37295	38.1215	0.83134
			37.9579	9.67988	37.9579	6.36724	37.9579	0.83651
			37.7942	9.67315	37.7942	6.36255	37.7942	0.83665
			37.6306	9.66782	37.6306	6.35816	37.6306	0.83158
			37.467	9.66442	37.467	6.35313	37.467	0.8209
			37.3034	9.66321	37.3034	6.34647	37.3034	0.80443
			37.1398	9.66412	37.1398	6.33746	37.1398	0.78264
			36.9761	9.66681	36.9761	6.32588	36.9761	0.75682
			36.8125	9.67072	36.8125	6.31228	36.8125	0.72893
			36.6489	9.67522	36.6489	6.29797	36.6489	0.7011
			36.4853	9.67975	36.4853	6.28468	36.4853	0.67529
			36.3216	9.68397	36.3216	6.27404	36.3216	0.65297
			36.158	9.68786	36.158	6.26709	36.158	0.63497
			35.9944	9.69164	35.9944	6.26396	35.9944	0.62145
			35.8308	9.69563	35.8308	6.26411	35.8308	0.61198
			35.6672	9.7002	35.6672	6.26665	35.6672	0.60571
			35.5035	9.70565	35.5035	6.2709	35.5035	0.60165
			35.3399	9.71224	35.3399	6.27658	35.3399	0.59876
			35.1763	9.72015	35.1763	6.28374	35.1763	0.59607
			35.0127	9.72943	35.0127	6.29247	35.0127	0.59273
			34.849	9.74005	34.849	6.30255	34.849	0.58814
			34.6854	9.75186	34.6854	6.31332	34.6854	0.58215
			34.5218	9.76455	34.5218	6.32379	34.5218	0.57512
			34.3582	9.7777	34.3582	6.33298	34.3582	0.56785
			34.1946	9.79076	34.1946	6.34008	34.1946	0.56127
			34.0309	9.80319	34.0309	6.34456	34.0309	0.55611
			33.8673	9.81452	33.8673	6.34598	33.8673	0.55258
			33.7037	9.82454	33.7037	6.34398	33.7037	0.55031
			33.5401	9.83319	33.5401	6.33826	33.5401	0.54849
			33.3764	9.84055	33.3764	6.32884	33.3764	0.54638
			33.2128	9.84672	33.2128	6.31615	33.2128	0.54377
			33.0492	9.85182	33.0492	6.30109	33.0492	0.54142
			32.8856	9.85606	32.8856	6.28495	32.8856	0.54097
			32.722	9.85972	32.722	6.26919	32.722	0.54457
			32.5583	9.86318	32.5583	6.25529	32.5583	0.55405
			32.3947	9.86674	32.3947	6.24454	32.3947	0.57005
			32.2311	9.87046	32.2311	6.23777	32.2311	0.5915
			32.0675	9.87418	32.0675	6.23527	32.0675	0.61556
			31.9038	9.87751	31.9038	6.23678	31.9038	0.63834
			31.7402	9.88001	31.7402	6.24165	31.7402	0.65592
			31.5766	9.88133	31.5766	6.24911	31.5766	0.66545
			31.413	9.88123	31.413	6.25852	31.413	0.6656
			31.2494	9.87963	31.2494	6.26938	31.2494	0.65653
			31.0857	9.87654	31.0857	6.28126	31.0857	0.63939
			30.9221	9.87195	30.9221	6.29365	30.9221	0.61577
			30.7585	9.86582	30.7585	6.30607	30.7585	0.5874
			30.5949	9.85798	30.5949	6.3182	30.5949	0.55607
			30.4312	9.84821	30.4312	6.33014	30.4312	0.52368
			30.2676	9.83635	30.2676	6.3424	30.2676	0.49213
			30.104	9.82244	30.104	6.35574	30.104	0.463
			29.9404	9.80682	29.9404	6.37086	29.9404	0.43723
			29.7768	9.79018	29.7768	6.38812	29.7768	0.41489
			29.6131	9.77349	29.6131	6.40741	29.6131	0.39536
			29.4495	9.75779	29.4495	6.42817	29.4495	0.37756
			29.2859	9.74402	29.2859	6.44956	29.2859	0.36023
			29.1223	9.73277	29.1223	6.4706	29.1223	0.342
			28.9586	9.72423	28.9586	6.4904	28.9586	0.32141
			28.795	9.71825	28.795	6.50824	28.795	0.297
			28.6314	9.71452	28.6314	6.52356	28.6314	0.26754
			28.4678	9.71272	28.4678	6.53596	28.4678	0.23221
			28.3042	9.71262	28.3042	6.54505	28.3042	0.19077
			28.1405	9.71413	28.1405	6.5506	28.1405	0.14369
			27.9769	9.71718	27.9769	6.55268	27.9769	0.09228
			27.8133	9.7217	27.8133	6.55179	27.8133	0.03877
			27.6497	9.72755	27.6497	6.54883	27.6497	-0.014
			27.486	9.73452	27.486	6.54489	27.486	-0.06299
			27.3224	9.7424	27.3224	6.54088	27.3224	-0.10561
			27.1588	9.75093	27.1588	6.53722	27.1588	-0.14006
			26.9952	9.75985	26.9952	6.53376	26.9952	-0.16552
			26.8316	9.76889	26.8316	6.52988	26.8316	-0.18213
			26.6679	9.77776	26.6679	6.52481	26.6679	-0.191
			26.5043	9.78627	26.5043	6.51788	26.5043	-0.19392
			26.3407	9.79432	26.3407	6.50856	26.3407	-0.193
			26.1771	9.80196	26.1771	6.49645	26.1771	-0.19014
			26.0135	9.80932	26.0135	6.48119	26.0135	-0.1866
			25.8498	9.81662	25.8498	6.46258	25.8498	-0.18294
			25.6862	9.82403	25.6862	6.44069	25.6862	-0.17919
			25.5226	9.83163	25.5226	6.4159	25.5226	-0.1753
			25.359	9.83927	25.359	6.38889	25.359	-0.17139
			25.1953	9.84662	25.1953	6.36038	25.1953	-0.16787
			25.0317	9.85319	25.0317	6.3311	25.0317	-0.16526
			24.8681	9.85845	24.8681	6.30167	24.8681	-0.16393
			24.7045	9.862	24.7045	6.27268	24.7045	-0.16381
			24.5409	9.86369	24.5409	6.24477	24.5409	-0.16435
			24.3772	9.86368	24.3772	6.21859	24.3772	-0.16473
			24.2136	9.86238	24.2136	6.19476	24.2136	-0.1642
			24.05	9.86032	24.05	6.17377	24.05	-0.16239
			23.8864	9.85798	23.8864	6.15599	23.8864	-0.1594
			23.7227	9.85562	23.7227	6.14168	23.7227	-0.15581
			23.5591	9.85329	23.5591	6.13113	23.5591	-0.15262
			23.3955	9.8508	23.3955	6.12457	23.3955	-0.15111
			23.2319	9.84786	23.2319	6.12229	23.2319	-0.15269
			23.0683	9.84427	23.0683	6.12464	23.0683	-0.15853
			22.9046	9.84007	22.9046	6.13194	22.9046	-0.16917
			22.741	9.83554	22.741	6.14439	22.741	-0.18423
			22.5774	9.83115	22.5774	6.1617	22.5774	-0.20239
			22.4138	9.82741	22.4138	6.18292	22.4138	-0.22167
			22.2501	9.82467	22.2501	6.20643	22.2501	-0.23984
			22.0865	9.82308	22.0865	6.23016	22.0865	-0.2548
			21.9229	9.8226	21.9229	6.25204	21.9229	-0.26485
			21.7593	9.82308	21.7593	6.27027	21.7593	-0.26886
			21.5957	9.82433	21.5957	6.28359	21.5957	-0.2665
			21.432	9.82613	21.432	6.29121	21.432	-0.25827
			21.2684	9.82831	21.2684	6.29283	21.2684	-0.24556
			21.1048	9.8307	21.1048	6.28855	21.1048	-0.23047
			20.9412	9.83316	20.9412	6.27899	20.9412	-0.21549
			20.7775	9.83565	20.7775	6.26533	20.7775	-0.20307
			20.6139	9.83816	20.6139	6.2493	20.6139	-0.19523
			20.4503	9.84072	20.4503	6.23298	20.4503	-0.19333
			20.2867	9.84328	20.2867	6.21852	20.2867	-0.1979
			20.1231	9.84567	20.1231	6.20774	20.1231	-0.20864
			19.9594	9.84765	19.9594	6.20178	19.9594	-0.22447
			19.7958	9.84889	19.7958	6.20083	19.7958	-0.24376
			19.6322	9.8491	19.6322	6.20407	19.6322	-0.26445
			19.4686	9.84806	19.4686	6.20996	19.4686	-0.28437
			19.3049	9.84567	19.3049	6.21661	19.3049	-0.30162
			19.1413	9.84202	19.1413	6.22223	19.1413	-0.3149
			18.9777	9.83747	18.9777	6.22542	18.9777	-0.32383
			18.8141	9.83265	18.8141	6.2253	18.8141	-0.32888
			18.6505	9.82832	18.6505	6.22167	18.6505	-0.33097
			18.4868	9.82528	18.4868	6.21492	18.4868	-0.33105
			18.3232	9.82415	18.3232	6.20591	18.3232	-0.32965
			18.1596	9.82526	18.1596	6.19578	18.1596	-0.32675
			17.996	9.82864	17.996	6.18584	17.996	-0.32168
			17.8323	9.83405	17.8323	6.17738	17.8323	-0.31325
			17.6687	9.84102	17.6687	6.17155	17.6687	-0.29986
			17.5051	9.84895	17.5051	6.16911	17.5051	-0.27994
			17.3415	9.85714	17.3415	6.1703	17.3415	-0.25247
			17.1779	9.86488	17.1779	6.17486	17.1779	-0.2175
			17.0142	9.87154	17.0142	6.18219	17.0142	-0.17653
			16.8506	9.87669	16.8506	6.19155	16.8506	-0.13264
			16.687	9.88013	16.687	6.2022	16.687	-0.09004
			16.5234	9.88193	16.5234	6.21339	16.5234	-0.05335
			16.3597	9.88241	16.3597	6.22442	16.3597	-0.02671
			16.1961	9.88202	16.1961	6.23463	16.1961	-0.01306
			16.0325	9.88118	16.0325	6.2435	16.0325	-0.01363
			15.8689	9.88016	15.8689	6.2507	15.8689	-0.02774
			15.7053	9.87896	15.7053	6.25624	15.7053	-0.05293
			15.5416	9.87739	15.5416	6.26033	15.5416	-0.08545
			15.378	9.87527	15.378	6.26338	15.378	-0.12099
			15.2144	9.8726	15.2144	6.26581	15.2144	-0.15532
			15.0508	9.86969	15.0508	6.26805	15.0508	-0.18481
			14.8871	9.8671	14.8871	6.27054	14.8871	-0.2068
			14.7235	9.86544	14.7235	6.27362	14.7235	-0.21979
			14.5599	9.86526	14.5599	6.27746	14.5599	-0.22378
			14.3963	9.86683	14.3963	6.28198	14.3963	-0.22025
			14.2327	9.87018	14.2327	6.2869	14.2327	-0.21189
			14.069	9.87515	14.069	6.29188	14.069	-0.20196
			13.9054	9.88144	13.9054	6.29675	13.9054	-0.19345
			13.7418	9.88869	13.7418	6.30168	13.7418	-0.18852
			13.5782	9.89647	13.5782	6.30741	13.5782	-0.1882
			13.4145	9.90435	13.4145	6.31514	13.4145	-0.19256
			13.2509	9.9119	13.2509	6.32613	13.2509	-0.20092
			13.0873	9.91876	13.0873	6.34113	13.0873	-0.212
			12.9237	9.92462	12.9237	6.35994	12.9237	-0.22385
			12.7601	9.92928	12.7601	6.38127	12.7601	-0.23405
			12.5964	9.93263	12.5964	6.40299	12.5964	-0.23999
			12.4328	9.93472	12.4328	6.42269	12.4328	-0.23944
			12.2692	9.9357	12.2692	6.43822	12.2692	-0.23105
			12.1056	9.93589	12.1056	6.44811	12.1056	-0.21438
			11.9419	9.9357	11.9419	6.45181	11.9419	-0.18977
			11.7783	9.93562	11.7783	6.44961	11.7783	-0.158
			11.6147	9.93612	11.6147	6.44255	11.6147	-0.12003
			11.4511	9.93759	11.4511	6.43204	11.4511	-0.07703
			11.2875	9.9403	11.2875	6.41957	11.2875	-0.0303
			11.1238	9.94432	11.1238	6.40618	11.1238	0.01883
			10.9602	9.9496	10.9602	6.39229	10.9602	0.06918
			10.7966	9.95593	10.7966	6.37776	10.7966	0.11975
			10.633	9.96306	10.633	6.36219	10.633	0.16974
			10.4693	9.9707	10.4693	6.34539	10.4693	0.21838
			10.3057	9.97858	10.3057	6.32764	10.3057	0.26473
			10.1421	9.9865	10.1421	6.30965	10.1421	0.30757
			9.97847	9.99435	9.97847	6.29228	9.97847	0.34542
			9.81485	10.0021	9.81485	6.27623	9.81485	0.37681
			9.65123	10.0098	9.65123	6.26179	9.65123	0.40081
			9.48761	10.0176	9.48761	6.24876	9.48761	0.4174
			9.32399	10.0257	9.32399	6.23667	9.32399	0.42757
			9.16036	10.0343	9.16036	6.225	9.16036	0.43301
			8.99674	10.0433	8.99674	6.21355	8.99674	0.43546
			8.83312	10.0527	8.83312	6.2025	8.83312	0.43615
			8.6695	10.0618	8.6695	6.19254	8.6695	0.43554
			8.50587	10.0701	8.50587	6.18476	8.50587	0.43339
			8.34225	10.0768	8.34225	6.18045	8.34225	0.42921
			8.17863	10.0817	8.17863	6.18081	8.17863	0.42257
			8.01501	10.0845	8.01501	6.18662	8.01501	0.41333
			7.85139	10.0853	7.85139	6.19793	7.85139	0.40149
			7.68776	10.0844	7.68776	6.2139	7.68776	0.38719
			7.52414	10.0822	7.52414	6.23294	7.52414	0.37066
			7.36052	10.0792	7.36052	6.25301	7.36052	0.35242
			7.1969	10.0757	7.1969	6.27211	7.1969	0.33336
			7.03327	10.0721	7.03327	6.28862	7.03327	0.31472
			6.86965	10.0688	6.86965	6.30158	6.86965	0.29776
			6.70603	10.0662	6.70603	6.31071	6.70603	0.2834
			6.54241	10.0643	6.54241	6.31629	6.54241	0.2719
			6.37879	10.0636	6.37879	6.319	6.37879	0.2629
			6.21516	10.064	6.21516	6.31971	6.21516	0.25569
			6.05154	10.0657	6.05154	6.31935	6.05154	0.24964
			5.88792	10.0688	5.88792	6.31881	5.88792	0.24445
			5.7243	10.0729	5.7243	6.31886	5.7243	0.24012
			5.56068	10.0777	5.56068	6.3201	5.56068	0.23661
			5.39705	10.0831	5.39705	6.32302	5.39705	0.23366
			5.23343	10.0887	5.23343	6.32785	5.23343	0.23082
			5.06981	10.0946	5.06981	6.33451	5.06981	0.22779
			4.90619	10.1009	4.90619	6.34246	4.90619	0.22487
			4.74256	10.1078	4.74256	6.35089	4.74256	0.22294
			4.57894	10.1157	4.57894	6.35891	4.57894	0.22291
			4.41532	10.1244	4.41532	6.36591	4.41532	0.22496
			4.2517	10.1339	4.2517	6.37169	4.2517	0.22799
			4.08808	10.1434	4.08808	6.37648	4.08808	0.2299
			3.92445	10.1525	3.92445	6.38089	3.92445	0.22831
			3.76083	10.1607	3.76083	6.38573	3.76083	0.22134
			3.59721	10.1678	3.59721	6.39184	3.59721	0.2082
			3.43359	10.1739	3.43359	6.39968	3.43359	0.18937
			3.26996	10.179	3.26996	6.40917	3.26996	0.16645
			3.10634	10.183	3.10634	6.41955	3.10634	0.14173
			2.94272	10.1861	2.94272	6.42954	2.94272	0.11759
			2.7791	10.1884	2.7791	6.43758	2.7791	0.09595
			2.61548	10.1899	2.61548	6.44208	2.61548	0.07802
			2.45185	10.1906	2.45185	6.44168	2.45185	0.06444
			2.28823	10.1901	2.28823	6.43546	2.28823	0.05551
			2.12461	10.1878	2.12461	6.42318	2.12461	0.0514
			1.96099	10.1832	1.96099	6.40548	1.96099	0.05224
			1.79736	10.1757	1.79736	6.38381	1.79736	0.058
			1.63374	10.1653	1.63374	6.36017	1.63374	0.0685
			1.47012	10.1525	1.47012	6.33665	1.47012	0.08333
			1.3065	10.1385	1.3065	6.31511	1.3065	0.10176
			1.14288	10.1245	1.14288	6.29692	1.14288	0.12265
			0.97925	10.1122	0.97925	6.28287	0.97925	0.14446
			0.81563	10.1029	0.81563	6.27334	0.81563	0.16548
			0.65201	10.0976	0.65201	6.26838	0.65201	0.18421
			0.48839	10.0967	0.48839	6.26787	0.48839	0.19959
			0.32477	10.1001	0.32477	6.27164	0.32477	0.2112
			0.16114	10.1073	0.16114	6.27951	0.16114	0.21907
			-0.00248	10.117	-0.00248	6.29133	-0.00248	0.22356
			-0.1661	10.128	-0.1661	6.30685	-0.1661	0.22517
			-0.32972	10.1388	-0.32972	6.3256	-0.32972	0.22457
			-0.49335	10.1485	-0.49335	6.34679	-0.49335	0.22251
			-0.65697	10.1563	-0.65697	6.3694	-0.65697	0.21969
			-0.82059	10.1622	-0.82059	6.39238	-0.82059	0.21662
			-0.98421	10.1662	-0.98421	6.41488	-0.98421	0.21341
			-1.14784	10.1687	-1.14784	6.43625	-1.14784	0.20985
			-1.31146	10.1702	-1.31146	6.45612	-1.31146	0.20549
			-1.47508	10.1713	-1.47508	6.47424	-1.47508	0.19993
			-1.6387	10.1724	-1.6387	6.4905	-1.6387	0.193
			-1.80232	10.1737	-1.80232	6.50494	-1.80232	0.18483
			-1.96595	10.1755	-1.96595	6.51775	-1.96595	0.17579
			-2.12957	10.1777	-2.12957	6.52938	-2.12957	0.16629
			-2.29319	10.1802	-2.29319	6.54059	-2.29319	0.15679
			-2.45681	10.1828	-2.45681	6.55246	-2.45681	0.14767
			-2.62044	10.1852	-2.62044	6.56631	-2.62044	0.13919
			-2.78406	10.187	-2.78406	6.58339	-2.78406	0.13141
			-2.94768	10.1882	-2.94768	6.60455	-2.94768	0.12424
			-3.1113	10.1884	-3.1113	6.62993	-3.1113	0.11752
			-3.27492	10.1876	-3.27492	6.65885	-3.27492	0.11118
			-3.43855	10.1862	-3.43855	6.68996	-3.43855	0.10527
			-3.60217	10.1843	-3.60217	6.72164	-3.60217	0.09977
			-3.76579	10.1824	-3.76579	6.75238	-3.76579	0.09436
			-3.92941	10.181	-3.92941	6.7812	-3.92941	0.08816
			-4.09303	10.1805	-4.09303	6.80774	-4.09303	0.07976
			-4.25666	10.1812	-4.25666	6.83213	-4.25666	0.06749
			-4.42028	10.1835	-4.42028	6.85473	-4.42028	0.04994
			-4.5839	10.1877	-4.5839	6.87596	-4.5839	0.02646
			-4.74752	10.1941	-4.74752	6.89614	-4.74752	-0.00253
			-4.91115	10.2025	-4.91115	6.91557	-4.91115	-0.03568
			-5.07477	10.2126	-5.07477	6.93448	-5.07477	-0.07116
			-5.23839	10.2238	-5.23839	6.95299	-5.23839	-0.10711
			-5.40201	10.2349	-5.40201	6.97086	-5.40201	-0.14187
			-5.56563	10.2446	-5.56563	6.98747	-5.56563	-0.17392
			-5.72926	10.2515	-5.72926	7.00191	-5.72926	-0.20168
			-5.89288	10.2546	-5.89288	7.01327	-5.89288	-0.22359
			-6.0565	10.2534	-6.0565	7.021	-6.0565	-0.23841
			-6.22012	10.2483	-6.22012	7.025	-6.22012	-0.24572
			-6.38375	10.2399	-6.38375	7.02568	-6.38375	-0.24604
			-6.54737	10.2294	-6.54737	7.0237	-6.54737	-0.24068
			-6.71099	10.2178	-6.71099	7.01984	-6.71099	-0.23122
			-6.87461	10.2061	-6.87461	7.01472	-6.87461	-0.21914
			-7.03823	10.1949	-7.03823	7.00879	-7.03823	-0.20572
			-7.20186	10.1847	-7.20186	7.00232	-7.20186	-0.19219
			-7.36548	10.1763	-7.36548	6.99544	-7.36548	-0.17988
			-7.5291	10.1701	-7.5291	6.9882	-7.5291	-0.17009
			-7.69272	10.1665	-7.69272	6.98059	-7.69272	-0.16384
			-7.85635	10.1656	-7.85635	6.97255	-7.85635	-0.16172
			-8.01997	10.1671	-8.01997	6.96396	-8.01997	-0.1639
			-8.18359	10.17	-8.18359	6.95466	-8.18359	-0.1704
			-8.34721	10.1735	-8.34721	6.94447	-8.34721	-0.18119
			-8.51083	10.1765	-8.51083	6.93338	-8.51083	-0.19619
			-8.67446	10.1781	-8.67446	6.92159	-8.67446	-0.215
			-8.83808	10.1779	-8.83808	6.90947	-8.83808	-0.23675
			-9.0017	10.1763	-9.0017	6.89734	-9.0017	-0.26003
			-9.16532	10.1738	-9.16532	6.88528	-9.16532	-0.28301
			-9.32895	10.1715	-9.32895	6.87307	-9.32895	-0.30368
			-9.49257	10.1704	-9.49257	6.86036	-9.49257	-0.3201
			-9.65619	10.1712	-9.65619	6.84695	-9.65619	-0.33058
			-9.81981	10.1743	-9.81981	6.83292	-9.81981	-0.33397
			-9.98343	10.1797	-9.98343	6.81869	-9.98343	-0.32977
			-10.1471	10.1868	-10.1471	6.80486	-10.1471	-0.31828
			-10.3107	10.195	-10.3107	6.79201	-10.3107	-0.30064
			-10.4743	10.2037	-10.4743	6.78057	-10.4743	-0.27871
			-10.6379	10.2125	-10.6379	6.77082	-10.6379	-0.25481
			-10.8015	10.2209	-10.8015	6.76294	-10.8015	-0.23139
			-10.9652	10.2287	-10.9652	6.75698	-10.9652	-0.21073
			-11.1288	10.2354	-11.1288	6.75289	-11.1288	-0.19475
			-11.2924	10.2408	-11.2924	6.7504	-11.2924	-0.18486
			-11.456	10.2444	-11.456	6.74912	-11.456	-0.18177
			-11.6197	10.2459	-11.6197	6.74867	-11.6197	-0.18543
			-11.7833	10.245	-11.7833	6.74882	-11.7833	-0.19488
			-11.9469	10.2416	-11.9469	6.74956	-11.9469	-0.20855
			-12.1105	10.2358	-12.1105	6.75118	-12.1105	-0.22466
			-12.2741	10.2282	-12.2741	6.75408	-12.2741	-0.24187
			-12.4378	10.2193	-12.4378	6.75872	-12.4378	-0.25959
			-12.6014	10.2101	-12.6014	6.76535	-12.6014	-0.27796
			-12.765	10.2016	-12.765	6.77376	-12.765	-0.29751
			-12.9286	10.1948	-12.9286	6.7832	-12.9286	-0.31865
			-13.0923	10.1904	-13.0923	6.79242	-13.0923	-0.34136
			-13.2559	10.1891	-13.2559	6.79996	-13.2559	-0.36505
			-13.4195	10.1916	-13.4195	6.80463	-13.4195	-0.38854
			-13.5831	10.1979	-13.5831	6.80591	-13.5831	-0.41033
			-13.7467	10.2078	-13.7467	6.80404	-13.7467	-0.42893
			-13.9104	10.2203	-13.9104	6.79968	-13.9104	-0.44329
			-14.074	10.2342	-14.074	6.7934	-14.074	-0.45296
			-14.2376	10.2479	-14.2376	6.78541	-14.2376	-0.45818
			-14.4012	10.2601	-14.4012	6.77558	-14.4012	-0.45974
			-14.5649	10.2702	-14.5649	6.76388	-14.5649	-0.45885
			-14.7285	10.2777	-14.7285	6.75066	-14.7285	-0.45691
			-14.8921	10.2829	-14.8921	6.73677	-14.8921	-0.45526
			-15.0557	10.2861	-15.0557	6.72329	-15.0557	-0.45486
			-15.2193	10.2881	-15.2193	6.71122	-15.2193	-0.45607
			-15.383	10.2895	-15.383	6.70118	-15.383	-0.45858
			-15.5466	10.2909	-15.5466	6.69336	-15.5466	-0.46153
			-15.7102	10.2929	-15.7102	6.68763	-15.7102	-0.46384
			-15.8738	10.2961	-15.8738	6.68372	-15.8738	-0.46471
			-16.0375	10.3005	-16.0375	6.68144	-16.0375	-0.4639
			-16.2011	10.3064	-16.2011	6.68077	-16.2011	-0.46188
			-16.3647	10.3136	-16.3647	6.68174	-16.3647	-0.45955
			-16.5283	10.3216	-16.5283	6.6843	-16.5283	-0.45781
			-16.6919	10.33	-16.6919	6.68817	-16.6919	-0.45704
			-16.8556	10.3382	-16.8556	6.69288	-16.8556	-0.45699
			-17.0192	10.3455	-17.0192	6.6979	-17.0192	-0.45699
			-17.1828	10.3516	-17.1828	6.70272	-17.1828	-0.45654
			-17.3464	10.3561	-17.3464	6.70694	-17.3464	-0.45574
			-17.5101	10.3591	-17.5101	6.71024	-17.5101	-0.45542
			-17.6737	10.3608	-17.6737	6.71234	-17.6737	-0.45685
			-17.8373	10.3617	-17.8373	6.71302	-17.8373	-0.46133
			-18.0009	10.3623	-18.0009	6.71223	-18.0009	-0.46975
			-18.1645	10.3629	-18.1645	6.71017	-18.1645	-0.48237
			-18.3282	10.3635	-18.3282	6.70726	-18.3282	-0.49849
			-18.4918	10.3634	-18.4918	6.70405	-18.4918	-0.51636
			-18.6554	10.3622	-18.6554	6.70107	-18.6554	-0.53321
			-18.819	10.3591	-18.819	6.6985	-18.819	-0.54579
			-18.9827	10.3539	-18.9827	6.6961	-18.9827	-0.55108
			-19.1463	10.347	-19.1463	6.69313	-19.1463	-0.54708
			-19.3099	10.3388	-19.3099	6.68864	-19.3099	-0.53319
			-19.4735	10.3304	-19.4735	6.68162	-19.4735	-0.5102
			-19.6371	10.3227	-19.6371	6.67129	-19.6371	-0.47989
			-19.8008	10.3163	-19.8008	6.6573	-19.8008	-0.44466
			-19.9644	10.3119	-19.9644	6.63996	-19.9644	-0.40706
			-20.128	10.3095	-20.128	6.62039	-20.128	-0.36949
			-20.2916	10.309	-20.2916	6.6003	-20.2916	-0.33404
			-20.4553	10.3097	-20.4553	6.58151	-20.4553	-0.30245
			-20.6189	10.3111	-20.6189	6.56536	-20.6189	-0.27621
			-20.7825	10.3126	-20.7825	6.55221	-20.7825	-0.25655
			-20.9461	10.3137	-20.9461	6.54142	-20.9461	-0.24425
			-21.1097	10.3142	-21.1097	6.53168	-21.1097	-0.23955
			-21.2734	10.3142	-21.2734	6.52165	-21.2734	-0.24209
			-21.437	10.3141	-21.437	6.51058	-21.437	-0.251
			-21.6006	10.314	-21.6006	6.49872	-21.6006	-0.26503
			-21.7642	10.314	-21.7642	6.48724	-21.7642	-0.2827
			-21.9279	10.3144	-21.9279	6.47783	-21.9279	-0.30254
			-22.0915	10.3148	-22.0915	6.47212	-22.0915	-0.32339
			-22.2551	10.315	-22.2551	6.47111	-22.2551	-0.3446
			-22.4187	10.3147	-22.4187	6.475	-22.4187	-0.36599
			-22.5823	10.3137	-22.5823	6.48329	-22.5823	-0.38763
			-22.746	10.3116	-22.746	6.49505	-22.746	-0.40956
			-22.9096	10.3084	-22.9096	6.50928	-22.9096	-0.43173
			-23.0732	10.3042	-23.0732	6.52509	-23.0732	-0.45411
			-23.2368	10.2991	-23.2368	6.54178	-23.2368	-0.47695
			-23.4005	10.2932	-23.4005	6.55878	-23.4005	-0.50084
			-23.5641	10.2869	-23.5641	6.57556	-23.5641	-0.5267
			-23.7277	10.2803	-23.7277	6.59156	-23.7277	-0.55522
			-23.8913	10.2738	-23.8913	6.60615	-23.8913	-0.58634
			-24.0549	10.2678	-24.0549	6.61858	-24.0549	-0.61874
			-24.2186	10.2626	-24.2186	6.62808	-24.2186	-0.64981
			-24.3822	10.2585	-24.3822	6.634	-24.3822	-0.67626
			-24.5458	10.256	-24.5458	6.63613	-24.5458	-0.69508
			-24.7094	10.2552	-24.7094	6.63481	-24.7094	-0.70451
			-24.8731	10.2562	-24.8731	6.63094	-24.8731	-0.70451
			-25.0367	10.259	-25.0367	6.62583	-25.0367	-0.69678
			-25.2003	10.2634	-25.2003	6.62084	-25.2003	-0.68423
			-25.3639	10.2689	-25.3639	6.61711	-25.3639	-0.67022
			-25.5275	10.2751	-25.5275	6.61543	-25.5275	-0.65764
			-25.6912	10.2813	-25.6912	6.61619	-25.6912	-0.64836
			-25.8548	10.2871	-25.8548	6.61953	-25.8548	-0.64298
			-26.0184	10.292	-26.0184	6.62542	-26.0184	-0.6411
			-26.182	10.2958	-26.182	6.63376	-26.182	-0.64171
			-26.3457	10.2983	-26.3457	6.64438	-26.3457	-0.64356
			-26.5093	10.2993	-26.5093	6.65704	-26.5093	-0.64542
			-26.6729	10.2989	-26.6729	6.67142	-26.6729	-0.64633
			-26.8365	10.2972	-26.8365	6.68711	-26.8365	-0.64566
			-27.0001	10.2948	-27.0001	6.70358	-27.0001	-0.64308
			-27.1638	10.2921	-27.1638	6.72005	-27.1638	-0.63829
			-27.3274	10.2899	-27.3274	6.73552	-27.3274	-0.63093
			-27.491	10.2887	-27.491	6.74882	-27.491	-0.6207
			-27.6546	10.2887	-27.6546	6.75883	-27.6546	-0.60767
			-27.8183	10.2904	-27.8183	6.76465	-27.8183	-0.59232
			-27.9819	10.2936	-27.9819	6.76588	-27.9819	-0.57545
			-28.1455	10.2983	-28.1455	6.76271	-28.1455	-0.55795
			-28.3091	10.3043	-28.3091	6.7559	-28.3091	-0.54081
			-28.4727	10.3113	-28.4727	6.7466	-28.4727	-0.52528
			-28.6364	10.3188	-28.6364	6.736	-28.6364	-0.51286
			-28.8	10.3268	-28.8	6.72502	-28.8	-0.50504
			-28.9636	10.3348	-28.9636	6.7141	-28.9636	-0.50279
			-29.1272	10.3431	-29.1272	6.70309	-29.1272	-0.50635
			-29.2909	10.3514	-29.2909	6.69145	-29.2909	-0.51514
			-29.4545	10.3599	-29.4545	6.67851	-29.4545	-0.5281
			-29.6181	10.3684	-29.6181	6.66382	-29.6181	-0.54407
			-29.7817	10.3772	-29.7817	6.64739	-29.7817	-0.56209
			-29.9453	10.386	-29.9453	6.62973	-29.9453	-0.58138
			-30.109	10.3948	-30.109	6.61175	-30.109	-0.60116
			-30.2726	10.4032	-30.2726	6.59451	-30.2726	-0.62035
			-30.4362	10.4108	-30.4362	6.57898	-30.4362	-0.63751
			-30.5998	10.4172	-30.5998	6.56578	-30.5998	-0.6511
			-30.7635	10.4223	-30.7635	6.55508	-30.7635	-0.65988
			-30.9271	10.4259	-30.9271	6.54665	-30.9271	-0.66341
			-31.0907	10.4283	-31.0907	6.54	-31.0907	-0.66235
			-31.2543	10.4294	-31.2543	6.53457	-31.2543	-0.65848
			-31.4179	10.4294	-31.4179	6.52992	-31.4179	-0.65443
			-31.5816	10.4282	-31.5816	6.52583	-31.5816	-0.65302
			-31.7452	10.4258	-31.7452	6.52232	-31.7452	-0.65661
			-31.9088	10.4225	-31.9088	6.51954	-31.9088	-0.66643
			-32.0724	10.4187	-32.0724	6.51771	-32.0724	-0.68229
			-32.2361	10.4147	-32.2361	6.51704	-32.2361	-0.70271
			-32.3997	10.411	-32.3997	6.51764	-32.3997	-0.72544
			-32.5633	10.4079	-32.5633	6.51946	-32.5633	-0.74811
			-32.7269	10.4053	-32.7269	6.52224	-32.7269	-0.76879
			-32.8905	10.4033	-32.8905	6.52551	-32.8905	-0.78618
			-33.0542	10.4018	-33.0542	6.52875	-33.0542	-0.79968
			-33.2178	10.4009	-33.2178	6.53144	-33.2178	-0.80948
			-33.3814	10.4004	-33.3814	6.5333	-33.3814	-0.81657
			-33.545	10.4003	-33.545	6.53428	-33.545	-0.82263
			-33.7087	10.4006	-33.7087	6.53464	-33.7087	-0.82973
			-33.8723	10.4012	-33.8723	6.53489	-33.8723	-0.83996
			-34.0359	10.402	-34.0359	6.53568	-34.0359	-0.85506
			-34.1995	10.4025	-34.1995	6.53776	-34.1995	-0.87621
			-34.3631	10.4023	-34.3631	6.54189	-34.3631	-0.90378
			-34.5268	10.4011	-34.5268	6.54887	-34.5268	-0.93709
			-34.6904	10.3983	-34.6904	6.55937	-34.6904	-0.97432
			-34.854	10.3938	-34.854	6.57376	-34.854	-1.01261
			-35.0176	10.3876	-35.0176	6.59188	-35.0176	-1.04846
			-35.1813	10.3799	-35.1813	6.61288	-35.1813	-1.07843
			-35.3449	10.3712	-35.3449	6.63548	-35.3449	-1.09984
			-35.5085	10.3621	-35.5085	6.65822	-35.5085	-1.11115
			-35.6721	10.3538	-35.6721	6.67988	-35.6721	-1.11206
			-35.8357	10.3471	-35.8357	6.69962	-35.8357	-1.10327
			-35.9994	10.3429	-35.9994	6.71696	-35.9994	-1.08613
			-36.163	10.3415	-36.163	6.73178	-36.163	-1.06237
			-36.3266	10.3432	-36.3266	6.74413	-36.3266	-1.0339
			-36.4902	10.3476	-36.4902	6.7542	-36.4902	-1.00272
			-36.6539	10.354	-36.6539	6.7622	-36.6539	-0.97093
			-36.8175	10.362	-36.8175	6.76829	-36.8175	-0.94051
			-36.9811	10.3708	-36.9811	6.77266	-36.9811	-0.91314
			-37.1447	10.3799	-37.1447	6.77555	-37.1447	-0.88993
			-37.3083	10.3883	-37.3083	6.77731	-37.3083	-0.87135
			-37.472	10.3953	-37.472	6.77848	-37.472	-0.85738
			-37.6356	10.4003	-37.6356	6.77984	-37.6356	-0.84768
			-37.7992	10.403	-37.7992	6.78242	-37.7992	-0.8417
			-37.9628	10.4035	-37.9628	6.78734	-37.9628	-0.8387
			-38.1265	10.4024	-38.1265	6.79562	-38.1265	-0.83771
			-38.2901	10.4003	-38.2901	6.80787	-38.2901	-0.83761
			-38.4537	10.3978	-38.4537	6.82417	-38.4537	-0.83732
			-38.6173	10.3954	-38.6173	6.84408	-38.6173	-0.8361
			-38.7809	10.3934	-38.7809	6.8667	-38.7809	-0.83378
			-38.9446	10.3921	-38.9446	6.89082	-38.9446	-0.83079
			-39.1082	10.3913	-39.1082	6.91507	-39.1082	-0.82795
			-39.2718	10.391	-39.2718	6.93816	-39.2718	-0.826
			-39.4354	10.3906	-39.4354	6.95906	-39.4354	-0.82518
			-39.5991	10.3898	-39.5991	6.97712	-39.5991	-0.82487
			-39.7627	10.3883	-39.7627	6.99216	-39.7627	-0.82376
			-39.9263	10.3858	-39.9263	7.00439	-39.9263	-0.82033
			-40.0899	10.3825	-40.0899	7.01428	-40.0899	-0.8135
			-40.2535	10.379	-40.2535	7.0225	-40.2535	-0.80301
			-40.4172	10.3755	-40.4172	7.02977	-40.4172	-0.78952
			-40.5808	10.3723	-40.5808	7.03676	-40.5808	-0.77425
			-40.7444	10.3694	-40.7444	7.04395	-40.7444	-0.75861
			-40.908	10.3666	-40.908	7.0514	-40.908	-0.7439
			-41.0717	10.3636	-41.0717	7.05875	-41.0717	-0.73133
			-41.2353	10.3601	-41.2353	7.06529	-41.2353	-0.72188
			-41.3989	10.3562	-41.3989	7.07029	-41.3989	-0.71607
			-41.5625	10.3516	-41.5625	7.07333	-41.5625	-0.71357
			-41.7261	10.3464	-41.7261	7.0744	-41.7261	-0.713
			-41.8898	10.3405	-41.8898	7.07385	-41.8898	-0.71226
			-42.0534	10.3337	-42.0534	7.07214	-42.0534	-0.7093
			-42.217	10.3262	-42.217	7.0696	-42.217	-0.703
			-42.3806	10.3181	-42.3806	7.06623	-42.3806	-0.69373
			-42.5443	10.3098	-42.5443	7.06172	-42.5443	-0.68329
			-42.7079	10.3013	-42.7079	7.05553	-42.7079	-0.67433
			-42.8715	10.2926	-42.8715	7.04726	-42.8715	-0.66936
			-43.0351	10.2834	-43.0351	7.03687	-43.0351	-0.66995
			-43.1987	10.2734	-43.1987	7.0248	-43.1987	-0.67613
			-43.3624	10.2624	-43.3624	7.01186	-43.3624	-0.68647
			-43.526	10.2502	-43.526	6.99906	-43.526	-0.69835
			-43.6896	10.2368	-43.6896	6.98744	-43.6896	-0.70868
			-43.8532	10.2225	-43.8532	6.97788	-43.8532	-0.71466
			-44.0169	10.2079	-44.0169	6.971	-44.0169	-0.71452
			-44.1805	10.1937	-44.1805	6.96711	-44.1805	-0.70792
			-44.3441	10.1802	-44.3441	6.96632	-44.3441	-0.69575
			-44.5077	10.1681	-44.5077	6.96857	-44.5077	-0.67954
			-44.6713	10.1574	-44.6713	6.97372	-44.6713	-0.66092
			-44.835	10.148	-44.835	6.98153	-44.835	-0.64126
			-44.9986	10.1397	-44.9986	6.99166	-44.9986	-0.62182
			-45.1622	10.1321	-45.1622	7.00362	-45.1622	-0.60396
			-45.3258	10.1248	-45.3258	7.0168	-45.3258	-0.58932
			-45.4895	10.1176	-45.4895	7.03041	-45.4895	-0.57966
			-45.6531	10.1105	-45.6531	7.04359	-45.6531	-0.57652
			-45.8167	10.1038	-45.8167	7.05554	-45.8167	-0.58073
			-45.9803	10.0977	-45.9803	7.06568	-45.9803	-0.59212
			-46.1439	10.0924	-46.1439	7.07384	-46.1439	-0.6097
			-46.3076	10.0882	-46.3076	7.0801	-46.3076	-0.63191
			-46.4712	10.085	-46.4712	7.0847	-46.4712	-0.65707
			-46.6348	10.0826	-46.6348	7.08776	-46.6348	-0.68356
			-46.7984	10.0809	-46.7984	7.08927	-46.7984	-0.70986
			-46.9621	10.0794	-46.9621	7.08921	-46.9621	-0.7345
			-47.1257	10.0779	-47.1257	7.08767	-47.1257	-0.75612
			-47.2893	10.0762	-47.2893	7.08493	-47.2893	-0.77365
			-47.4529	10.0743	-47.4529	7.08149	-47.4529	-0.78657
			-47.6165	10.0724	-47.6165	7.07799	-47.6165	-0.79498
			-47.7802	10.071	-47.7802	7.0751	-47.7802	-0.79959
			-47.9438	10.0705	-47.9438	7.07338	-47.9438	-0.80153
			-48.1074	10.0712	-48.1074	7.07308	-48.1074	-0.80223
			-48.271	10.073	-48.271	7.07404	-48.271	-0.80322
			-48.4347	10.0755	-48.4347	7.07573	-48.4347	-0.80585
			-48.5983	10.0779	-48.5983	7.07748	-48.5983	-0.811
			-48.7619	10.0798	-48.7619	7.07864	-48.7619	-0.81898
			-48.9255	10.0804	-48.9255	7.07876	-48.9255	-0.82969
			-49.0891	10.0797	-49.0891	7.07772	-49.0891	-0.8429
			-49.2528	10.0773	-49.2528	7.07585	-49.2528	-0.85835
			-49.4164	10.0736	-49.4164	7.074	-49.4164	-0.87566
			-49.58	10.0686	-49.58	7.07331	-49.58	-0.89406
			-49.7436	10.0628	-49.7436	7.07482	-49.7436	-0.91235
			-49.9073	10.0564	-49.9073	7.07908	-49.9073	-0.92902
			-50.0709	10.0498	-50.0709	7.0859	-50.0709	-0.94255
			-50.2345	10.0434	-50.2345	7.0944	-50.2345	-0.95172
			-50.3981	10.0376	-50.3981	7.10333	-50.3981	-0.95583
			-50.5617	10.033	-50.5617	7.1115	-50.5617	-0.95464
			-50.7254	10.0295	-50.7254	7.11815	-50.7254	-0.94819
			-50.889	10.0272	-50.889	7.12315	-50.889	-0.93667
			-51.0526	10.0259	-51.0526	7.12698	-51.0526	-0.92043
			-51.2162	10.0252	-51.2162	7.13036	-51.2162	-0.90013
			-51.3799	10.025	-51.3799	7.13389	-51.3799	-0.87682
			-51.5435	10.0253	-51.5435	7.13781	-51.5435	-0.85205
			-51.7071	10.026	-51.7071	7.14196	-51.7071	-0.82773
			-51.8707	10.0272	-51.8707	7.14597	-51.8707	-0.80605
			-52.0343	10.029	-52.0343	7.14939	-52.0343	-0.78909
			-52.198	10.0312	-52.198	7.15177	-52.198	-0.77863
			-52.3616	10.0341	-52.3616	7.15263	-52.3616	-0.77575
			-52.5252	10.038	-52.5252	7.15149	-52.5252	-0.78065
			-52.6888	10.0431	-52.6888	7.14788	-52.6888	-0.79246
			-52.8525	10.0495	-52.8525	7.14145	-52.8525	-0.80935
			-53.0161	10.0572	-53.0161	7.13195	-53.0161	-0.82876
			-53.1797	10.0655	-53.1797	7.11924	-53.1797	-0.84801
			-53.3433	10.0739	-53.3433	7.10325	-53.3433	-0.86491
			-53.5069	10.0812	-53.5069	7.08404	-53.5069	-0.87823
			-53.6706	10.0867	-53.6706	7.06175	-53.6706	-0.88784
			-53.8342	10.0897	-53.8342	7.03651	-53.8342	-0.89453
			-53.9978	10.0901	-53.9978	7.00832	-53.9978	-0.89958
			-54.1614	10.0881	-54.1614	6.97708	-54.1614	-0.90422
			-54.3251	10.0841	-54.3251	6.94273	-54.3251	-0.90914
			-54.4887	10.0785	-54.4887	6.90549	-54.4887	-0.91438
			-54.6523	10.0718	-54.6523	6.86602	-54.6523	-0.91952
			-54.8159	10.0642	-54.8159	6.82532	-54.8159	-0.92403
			-54.9795	10.0559	-54.9795	6.78454	-54.9795	-0.92754
			-55.1432	10.0469	-55.1432	6.74479	-55.1432	-0.92993
			-55.3068	10.0373	-55.3068	6.707	-55.3068	-0.9314
			-55.4704	10.0273	-55.4704	6.67177	-55.4704	-0.93249
			-55.634	10.017	-55.634	6.63919	-55.634	-0.9341
			-55.7977	10.0066	-55.7977	6.60875	-55.7977	-0.9373
			-55.9613	9.99635	-55.9613	6.5795	-55.9613	-0.94312
			-56.1249	9.98642	-56.1249	6.5503	-56.1249	-0.9523
			-56.2885	9.97679	-56.2885	6.52025	-56.2885	-0.96521
			-56.4521	9.96736	-56.4521	6.48894	-56.4521	-0.98188
			-56.6158	9.95787	-56.6158	6.45656	-56.6158	-1.00192
			-56.7794	9.94804	-56.7794	6.42386	-56.7794	-1.02438
			-56.943	9.93757	-56.943	6.39188	-56.943	-1.04773
			-57.1066	9.92635	-57.1066	6.36169	-57.1066	-1.0701
			-57.2703	9.91451	-57.2703	6.33413	-57.2703	-1.0898
			-57.4339	9.9025	-57.4339	6.30962	-57.4339	-1.10582
			-57.5975	9.89095	-57.5975	6.28807	-57.5975	-1.11808
			-57.7611	9.8804	-57.7611	6.26904	-57.7611	-1.12728
			-57.9247	9.87118	-57.9247	6.25189	-57.9247	-1.13444
			-58.0884	9.86332	-58.0884	6.23603	-58.0884	-1.14062
			-58.252	9.85667	-58.252	6.22096	-58.252	-1.14666
			-58.4156	9.85102	-58.4156	6.20626	-58.4156	-1.15306
			-58.5792	9.84627	-58.5792	6.19153	-58.5792	-1.15988
			-58.7428	9.84247	-58.7428	6.1765	-58.7428	-1.16659
			-58.9065	9.83971	-58.9065	6.16108	-58.9065	-1.1722
			-59.0701	9.838	-59.0701	6.14545	-59.0701	-1.17555
			-59.2337	9.83718	-59.2337	6.12995	-59.2337	-1.17596
			-59.3973	9.83691	-59.3973	6.11488	-59.3973	-1.17358
			-59.561	9.83676	-59.561	6.10031	-59.561	-1.16953
			-59.7246	9.83623	-59.7246	6.08608	-59.7246	-1.16538
			-59.8882	9.83481	-59.8882	6.07205	-59.8882	-1.16259
			-60.0518	9.83201	-60.0518	6.05833	-60.0518	-1.16203
			-60.2154	9.82741	-60.2154	6.0453	-60.2154	-1.16374
			-60.3791	9.82073	-60.3791	6.03343	-60.3791	-1.16702
			-60.5427	9.81194	-60.5427	6.02297	-60.5427	-1.17064
			-60.7063	9.80124	-60.7063	6.01377	-60.7063	-1.17313
			-60.8699	9.78905	-60.8699	6.0054	-60.8699	-1.17309
			-61.0336	9.77591	-61.0336	5.99735	-61.0336	-1.16956
			-61.1972	9.76243	-61.1972	5.98931	-61.1972	-1.16221
			-61.3608	9.74925	-61.3608	5.98137	-61.3608	-1.1515
			-61.5244	9.73702	-61.5244	5.97398	-61.5244	-1.13842
			-61.688	9.72637	-61.688	5.96792	-61.688	-1.12433
			-61.8517	9.71786	-61.8517	5.96411	-61.8517	-1.1106
			-62.0153	9.71189	-62.0153	5.96332	-62.0153	-1.09855
			-62.1789	9.70864	-62.1789	5.96593	-62.1789	-1.08915
			-62.3425	9.70797	-62.3425	5.97169	-62.3425	-1.08298
			-62.5062	9.70937	-62.5062	5.97966	-62.5062	-1.08015
			-62.6698	9.71209	-62.6698	5.98838	-62.6698	-1.0804
			-62.8334	9.71525	-62.8334	5.99619	-62.8334	-1.08318
			-62.997	9.71809	-62.997	6.00165	-62.997	-1.08779
			-63.1606	9.72006	-63.1606	6.0038	-63.1606	-1.09344
			-63.3243	9.72088	-63.3243	6.0024	-63.3243	-1.09945
			-63.4879	9.72045	-63.4879	5.99773	-63.4879	-1.10533
			-63.6515	9.71871	-63.6515	5.99042	-63.6515	-1.1109
			-63.8151	9.71558	-63.8151	5.98114	-63.8151	-1.11626
			-63.9788	9.71093	-63.9788	5.97045	-63.9788	-1.12164
			-64.1424	9.70474	-64.1424	5.95884	-64.1424	-1.12716
			-64.306	9.6971	-64.306	5.94671	-64.306	-1.1326
			-64.4696	9.68827	-64.4696	5.93447	-64.4696	-1.13741
			-64.6332	9.67863	-64.6332	5.9225	-64.6332	-1.14087
			-64.7969	9.66865	-64.7969	5.91123	-64.7969	-1.14241
			-64.9605	9.65879	-64.9605	5.90117	-64.9605	-1.14189
			-65.1241	9.64942	-65.1241	5.89301	-65.1241	-1.13974
			-65.2877	9.64075	-65.2877	5.88757	-65.2877	-1.13697
			-65.4514	9.63286	-65.4514	5.88566	-65.4514	-1.13496
			-65.615	9.62573	-65.615	5.88785	-65.615	-1.13509
			-65.7786	9.61938	-65.7786	5.8942	-65.7786	-1.13837
			-65.9422	9.61383	-65.9422	5.90406	-65.9422	-1.14516
			-66.1058	9.60914	-66.1058	5.91623	-66.1058	-1.15517
			-66.2695	9.60533	-66.2695	5.92924	-66.2695	-1.1676
			-66.4331	9.60246	-66.4331	5.94178	-66.4331	-1.1814
			-66.5967	9.60054	-66.5967	5.95295	-66.5967	-1.19544
			-66.7603	9.59958	-66.7603	5.96225	-66.7603	-1.20864
			-66.924	9.59953	-66.924	5.96949	-66.924	-1.22003
			-67.0876	9.60025	-67.0876	5.97458	-67.0876	-1.22895
			-67.2512	9.60154	-67.2512	5.97749	-67.2512	-1.23507
			-67.4148	9.60316	-67.4148	5.97837	-67.4148	-1.23861
			-67.5784	9.60487	-67.5784	5.97771	-67.5784	-1.24045
			-67.7421	9.60651	-67.7421	5.97632	-67.7421	-1.2423
			-67.9057	9.60801	-67.9057	5.97526	-67.9057	-1.2467
			-68.0693	9.60943	-68.0693	5.97544	-68.0693	-1.25665
			-68.2329	9.61086	-68.2329	5.97733	-68.2329	-1.27491
			-68.3966	9.61246	-68.3966	5.98078	-68.3966	-1.30322
			-68.5602	9.61435	-68.5602	5.98503	-68.5602	-1.34168
			-68.7238	9.61668	-68.7238	5.98893	-68.7238	-1.38847
			-68.8874	9.61955	-68.8874	5.99122	-68.8874	-1.44017
			-69.051	9.62304	-69.051	5.99083	-69.051	-1.49239
			-69.2147	9.62716	-69.2147	5.98719	-69.2147	-1.54065
			-69.3783	9.63184	-69.3783	5.98026	-69.3783	-1.58127
			-69.5419	9.63695	-69.5419	5.97058	-69.5419	-1.6121
			-69.7055	9.64236	-69.7055	5.95903	-69.7055	-1.63276
			-69.8692	9.64798	-69.8692	5.94677	-69.8692	-1.6445
			-70.0328	9.65378	-70.0328	5.93511	-70.0328	-1.64972
			-70.1964	9.65975	-70.1964	5.92538	-70.1964	-1.65125
			-70.36	9.66578	-70.36	5.91878	-70.36	-1.65173
			-70.5236	9.67167	-70.5236	5.91629	-70.5236	-1.65322
			-70.6873	9.67712	-70.6873	5.91851	-70.6873	-1.65704
			-70.8509	9.68186	-70.8509	5.92563	-70.8509	-1.66388
			-71.0145	9.68578	-71.0145	5.93744	-71.0145	-1.674
			-71.1781	9.68888	-71.1781	5.95331	-71.1781	-1.68738
			-71.3418	9.69129	-71.3418	5.97224	-71.3418	-1.70386
			-71.5054	9.69315	-71.5054	5.9931	-71.5054	-1.72299
			-71.669	9.69448	-71.669	6.01465	-71.669	-1.7438
			-71.8326	9.69517	-71.8326	6.0357	-71.8326	-1.76476
			-71.9962	9.69498	-71.9962	6.05498	-71.9962	-1.78382
			-72.1599	9.69364	-72.1599	6.07117	-72.1599	-1.79874
			-72.3235	9.69101	-72.3235	6.08296	-72.3235	-1.80741
			-72.4871	9.68708	-72.4871	6.08927	-72.4871	-1.80834
			-72.6507	9.68199	-72.6507	6.08948	-72.6507	-1.80094
			-72.8144	9.67589	-72.8144	6.08358	-72.8144	-1.78585
			-72.978	9.66889	-72.978	6.07219	-72.978	-1.7648
			-73.1416	9.66113	-73.1416	6.05638	-73.1416	-1.74012
			-73.3052	9.65276	-73.3052	6.03746	-73.3052	-1.71419
			-73.4688	9.644	-73.4688	6.01681	-73.4688	-1.68899
			-73.6325	9.63509	-73.6325	5.99575	-73.6325	-1.66592
			-73.7961	9.6262	-73.7961	5.97541	-73.7961	-1.64596
			-73.9597	9.61742	-73.9597	5.95661	-73.9597	-1.62997
			-74.1233	9.60873	-74.1233	5.93967	-74.1233	-1.61889
			-74.287	9.60009	-74.287	5.92424	-74.287	-1.61377
			-74.4506	9.59162	-74.4506	5.90942	-74.4506	-1.61571
			-74.6142	9.58366	-74.6142	5.89396	-74.6142	-1.62558
			-74.7778	9.57679	-74.7778	5.87678	-74.7778	-1.6438
			-74.9414	9.5717	-74.9414	5.85726	-74.9414	-1.66994
			-75.1051	9.56896	-75.1051	5.83552	-75.1051	-1.70244
			-75.2687	9.56879	-75.2687	5.81225	-75.2687	-1.7385
			-75.4323	9.57096	-75.4323	5.78843	-75.4323	-1.7744
			-75.5959	9.57479	-75.5959	5.76505	-75.5959	-1.8063
			-75.7596	9.57927	-75.7596	5.7428	-75.7596	-1.83106
			-75.9232	9.58326	-75.9232	5.72202	-75.9232	-1.84686
			-76.0868	9.58573	-76.0868	5.70267	-76.0868	-1.85331
			-76.2504	9.58595	-76.2504	5.68441	-76.2504	-1.85113
			-76.414	9.58356	-76.414	5.66676	-76.414	-1.84159
			-76.5777	9.57858	-76.5777	5.64925	-76.5777	-1.82601
			-76.7413	9.57133	-76.7413	5.63168	-76.7413	-1.80547
			-76.9049	9.56231	-76.9049	5.61428	-76.9049	-1.78082
			-77.0685	9.55202	-77.0685	5.5977	-77.0685	-1.75287
			-77.2322	9.54087	-77.2322	5.58289	-77.2322	-1.72257
			-77.3958	9.52905	-77.3958	5.57078	-77.3958	-1.69112
			-77.5594	9.51663	-77.5594	5.56194	-77.5594	-1.65984
			-77.723	9.50362	-77.723	5.5564	-77.723	-1.62989
			-77.8866	9.49009	-77.8866	5.55376	-77.8866	-1.60204
			-78.0503	9.47628	-78.0503	5.55338	-78.0503	-1.57672
			-78.2139	9.46258	-78.2139	5.5547	-78.2139	-1.55424
			-78.3775	9.44951	-78.3775	5.55734	-78.3775	-1.53505
			-78.5411	9.43753	-78.5411	5.56106	-78.5411	-1.5197
			-78.7048	9.42693	-78.7048	5.56565	-78.7048	-1.5086
			-78.8684	9.41776	-78.8684	5.57074	-78.8684	-1.50172
			-79.032	9.40985	-79.032	5.57583	-79.032	-1.4985
			-79.1956	9.40283	-79.1956	5.58041	-79.1956	-1.4981
			-79.3592	9.39637	-79.3592	5.58412	-79.3592	-1.49962
			-79.5229	9.3902	-79.5229	5.58686	-79.5229	-1.50238
			-79.6865	9.38426	-79.6865	5.58881	-79.6865	-1.50579
			-79.8501	9.37862	-79.8501	5.59024	-79.8501	-1.50899
			-80.0137	9.37345	-80.0137	5.59138	-80.0137	-1.51066
			-80.1774	9.36894	-80.1774	5.5924	-80.1774	-1.50911
			-80.341	9.3653	-80.341	5.59354	-80.341	-1.50282
			-80.5046	9.36264	-80.5046	5.59514	-80.5046	-1.49121
			-80.6682	9.36107	-80.6682	5.59751	-80.6682	-1.47513
			-80.8318	9.36058	-80.8318	5.60067	-80.8318	-1.45678
			-80.9955	9.36113	-80.9955	5.60407	-80.9955	-1.43906
			-81.1591	9.36259	-81.1591	5.60669	-81.1591	-1.42464
			-81.3227	9.36481	-81.3227	5.60728	-81.3227	-1.41507
			-81.4863	9.3677	-81.4863	5.60466	-81.4863	-1.41045
			-81.65	9.37122	-81.65	5.598	-81.65	-1.40971
			-81.8136	9.37538	-81.8136	5.58682	-81.8136	-1.41128
			-81.9772	9.38016	-81.9772	5.57104	-81.9772	-1.41374
			-82.1408	9.38541	-82.1408	5.55097	-82.1408	-1.41624
			-82.3044	9.39091	-82.3044	5.52726	-82.3044	-1.41848
			-82.4681	9.39633	-82.4681	5.50105	-82.4681	-1.42032
			-82.6317	9.40132	-82.6317	5.47393	-82.6317	-1.42139
			-82.7953	9.40559	-82.7953	5.44788	-82.7953	-1.42076
			-82.9589	9.40899	-82.9589	5.42497	-82.9589	-1.41718
			-83.1226	9.41159	-83.1226	5.40697	-83.1226	-1.40958
			-83.2862	9.41365	-83.2862	5.39514	-83.2862	-1.39777
			-83.4498	9.41556	-83.4498	5.3901	-83.4498	-1.38274
			-83.6134	9.41758	-83.6134	5.39186	-83.6134	-1.36652
			-83.777	9.41975	-83.777	5.39989	-83.777	-1.35173
			-83.9407	9.4218	-83.9407	5.41318	-83.9407	-1.34103
			-84.1043	9.42329	-84.1043	5.43032	-84.1043	-1.33661
			-84.2679	9.42369	-84.2679	5.44964	-84.2679	-1.33976
			-84.4315	9.42263	-84.4315	5.46937	-84.4315	-1.35069
			-84.5952	9.41998	-84.5952	5.48794	-84.5952	-1.36849
			-84.7588	9.41586	-84.7588	5.504	-84.7588	-1.3914
			-84.9224	9.41051	-84.9224	5.51655	-84.9224	-1.41712
			-85.086	9.40425	-85.086	5.52481	-85.086	-1.44323
			-85.2496	9.39735	-85.2496	5.52828	-85.2496	-1.46771
			-85.4133	9.3901	-85.4133	5.52675	-85.4133	-1.48925
			-85.5769	9.38279	-85.5769	5.52044	-85.5769	-1.50743
			-85.7405	9.37571	-85.7405	5.50996	-85.7405	-1.52266
			-85.9041	9.36908	-85.9041	5.49608	-85.9041	-1.53584
			-86.0678	9.36295	-86.0678	5.47969	-86.0678	-1.54799
			-86.2314	9.35722	-86.2314	5.46165	-86.2314	-1.55985
			-86.395	9.35169	-86.395	5.44292	-86.395	-1.57166
			-86.5586	9.34619	-86.5586	5.42464	-86.5586	-1.58295
			-86.7222	9.34071	-86.7222	5.40803	-86.7222	-1.59276
			-86.8859	9.33536	-86.8859	5.39416	-86.8859	-1.59985
			-87.0495	9.33033	-87.0495	5.38371	-87.0495	-1.60296
			-87.2131	9.32583	-87.2131	5.37674	-87.2131	-1.60093
			-87.3767	9.32194	-87.3767	5.3727	-87.3767	-1.59284
			-87.5404	9.31866	-87.5404	5.37065	-87.5404	-1.57824
			-87.704	9.31594	-87.704	5.36948	-87.704	-1.55733
			-87.8676	9.31367	-87.8676	5.36813	-87.8676	-1.53096
			-88.0312	9.31176	-88.0312	5.36566	-88.0312	-1.50063
			-88.1948	9.31015	-88.1948	5.36129	-88.1948	-1.46817
			-88.3585	9.3087	-88.3585	5.35457	-88.3585	-1.43555
			-88.5221	9.3072	-88.5221	5.34549	-88.5221	-1.40451
			-88.6857	9.30536	-88.6857	5.33459	-88.6857	-1.37619
			-88.8493	9.30284	-88.8493	5.32284	-88.8493	-1.35099
			-89.013	9.29933	-89.013	5.31132	-89.013	-1.32865
			-89.1766	9.29457	-89.1766	5.30104	-89.1766	-1.30872
			-89.3402	9.2884	-89.3402	5.29271	-89.3402	-1.29098
			-89.5038	9.28091	-89.5038	5.28674	-89.5038	-1.2756
			-89.6674	9.27239	-89.6674	5.2833	-89.6674	-1.26303
			-89.8311	9.26336	-89.8311	5.28226	-89.8311	-1.25369
			-89.9947	9.25438	-89.9947	5.28316	-89.9947	-1.24771
			-90.1583	9.24601	-90.1583	5.2852	-90.1583	-1.24493
			-90.3219	9.23868	-90.3219	5.2873	-90.3219	-1.24506
			-90.4856	9.23274	-90.4856	5.28829	-90.4856	-1.24787
			-90.6492	9.22832	-90.6492	5.28718	-90.6492	-1.25336
			-90.8128	9.2253	-90.8128	5.28342	-90.8128	-1.26174
			-90.9764	9.22331	-90.9764	5.27708	-90.9764	-1.27323
			-91.14	9.22176	-91.14	5.26893	-91.14	-1.28782
			-91.3037	9.22001	-91.3037	5.26011	-91.3037	-1.30504
			-91.4673	9.21749	-91.4673	5.25182	-91.4673	-1.32388
			-91.6309	9.21382	-91.6309	5.24491	-91.6309	-1.34282
			-91.7945	9.20893	-91.7945	5.23966	-91.7945	-1.36002
			-91.9582	9.20303	-91.9582	5.23577	-91.9582	-1.37354
			-92.1218	9.19655	-92.1218	5.23259	-92.1218	-1.38174
			-92.2854	9.18997	-92.2854	5.22933	-92.2854	-1.38366
			-92.449	9.18365	-92.449	5.22531	-92.449	-1.37933
			-92.6126	9.17773	-92.6126	5.22008	-92.6126	-1.36972
			-92.7763	9.17213	-92.7763	5.21343	-92.7763	-1.35642
			-92.9399	9.16658	-92.9399	5.20539	-92.9399	-1.34113
			-93.1035	9.16071	-93.1035	5.19606	-93.1035	-1.32534
			-93.2671	9.15419	-93.2671	5.18561	-93.2671	-1.31018
			-93.4308	9.14668	-93.4308	5.17412	-93.4308	-1.29646
			-93.5944	9.13791	-93.5944	5.16166	-93.5944	-1.28483
			-93.758	9.12776	-93.758	5.1484	-93.758	-1.27582
			-93.9216	9.1163	-93.9216	5.13465	-93.9216	-1.26988
			-94.0852	9.10387	-94.0852	5.12096	-94.0852	-1.2674
			-94.2489	9.091	-94.2489	5.10802	-94.2489	-1.2687
			-94.4125	9.07831	-94.4125	5.0965	-94.4125	-1.27413
			-94.5761	9.06637	-94.5761	5.08688	-94.5761	-1.28398
			-94.7397	9.05568	-94.7397	5.07942	-94.7397	-1.29822
			-94.9034	9.04657	-94.9034	5.07428	-94.9034	-1.31618
			-95.067	9.03927	-95.067	5.07162	-95.067	-1.33649
			-95.2306	9.03392	-95.2306	5.07172	-95.2306	-1.35743
			-95.3942	9.03058	-95.3942	5.07488	-95.3942	-1.37745
			-95.5578	9.02922	-95.5578	5.08133	-95.5578	-1.39572
			-95.7215	9.02971	-95.7215	5.09104	-95.7215	-1.41227
			-95.8851	9.03184	-95.8851	5.10354	-95.8851	-1.42779
			-96.0487	9.03536	-96.0487	5.11785	-96.0487	-1.44314
			-96.2123	9.03993	-96.2123	5.13252	-96.2123	-1.4589
			-96.376	9.04524	-96.376	5.14572	-96.376	-1.47506
			-96.5396	9.05094	-96.5396	5.15557	-96.5396	-1.49098
			-96.7032	9.05671	-96.7032	5.16056	-96.7032	-1.50541
			-96.8668	9.06226	-96.8668	5.15996	-96.8668	-1.51675
			-97.0304	9.06737	-97.0304	5.15408	-97.0304	-1.5233
			-97.1941	9.07195	-97.1941	5.1442	-97.1941	-1.52365
			-97.3577	9.07601	-97.3577	5.13219	-97.3577	-1.51695
			-97.5213	9.07966	-97.5213	5.11999	-97.5213	-1.50312
			-97.6849	9.08308	-97.6849	5.10919	-97.6849	-1.48297
			-97.8486	9.08642	-97.8486	5.10097	-97.8486	-1.45802
			-98.0122	9.0897	-98.0122	5.09608	-98.0122	-1.43023
			-98.1758	9.09275	-98.1758	5.09493	-98.1758	-1.4016
			-98.3394	9.09519	-98.3394	5.09748	-98.3394	-1.37381
			-98.503	9.09653	-98.503	5.10316	-98.503	-1.34804
			-98.6667	9.09639	-98.6667	5.11096	-98.6667	-1.3251
			-98.8303	9.09466	-98.8303	5.11966	-98.8303	-1.30562
			-98.9939	9.09159	-98.9939	5.1281	-98.9939	-1.29021
			-99.1575	9.08775	-99.1575	5.13548	-99.1575	-1.27941
			-99.3212	9.08389	-99.3212	5.1414	-99.3212	-1.27353
			-99.4848	9.08074	-99.4848	5.14582	-99.4848	-1.2725
			-99.6484	9.07893	-99.6484	5.14884	-99.6484	-1.27592
			-99.812	9.07894	-99.812	5.15046	-99.812	-1.28309
			-99.9756	9.08105	-99.9756	5.15041	-99.9756	-1.29302
			-100.139	9.0853	-100.139	5.1481	-100.139	-1.30453
			-100.303	9.09142	-100.303	5.14264	-100.303	-1.31641
			-100.467	9.09887	-100.467	5.13305	-100.467	-1.3277
			-100.63	9.10685	-100.63	5.11853	-100.63	-1.33797
			-100.794	9.11458	-100.794	5.09882	-100.794	-1.34735
			-100.957	9.12143	-100.957	5.07444	-100.957	-1.35644
			-101.121	9.12702	-101.121	5.04655	-101.121	-1.3661
			-101.285	9.13117	-101.285	5.0168	-101.285	-1.37725
			-101.448	9.13374	-101.448	4.98693	-101.448	-1.39068
			-101.612	9.13454	-101.612	4.95849	-101.612	-1.40692
			-101.775	9.13333	-101.775	4.93267	-101.775	-1.42615
			-101.939	9.12997	-101.939	4.91028	-101.939	-1.44809
			-102.103	9.12446	-102.103	4.89176	-102.103	-1.4719
			-102.266	9.11712	-102.266	4.87721	-102.266	-1.49618
			-102.43	9.10851	-102.43	4.86649	-102.43	-1.51913
			-102.594	9.09943	-102.594	4.85919	-102.594	-1.53887
			-102.757	9.09074	-102.757	4.85472	-102.757	-1.55386
			-102.921	9.08319	-102.921	4.85239	-102.921	-1.56331
			-103.084	9.07723	-103.084	4.85142	-103.084	-1.56742
			-103.248	9.07294	-103.248	4.85112	-103.248	-1.56729
			-103.412	9.07005	-103.412	4.85087	-103.412	-1.56465
			-103.575	9.06806	-103.575	4.85024	-103.575	-1.56148
			-103.739	9.06629	-103.739	4.84886	-103.739	-1.55972
			-103.903	9.06407	-103.903	4.84634	-103.903	-1.561
			-104.066	9.06091	-104.066	4.84219	-104.066	-1.56645
			-104.23	9.05666	-104.23	4.83578	-104.23	-1.57649
			-104.393	9.05157	-104.393	4.82646	-104.393	-1.5906
			-104.557	9.04617	-104.557	4.81376	-104.557	-1.60743
			-104.721	9.04104	-104.721	4.79769	-104.721	-1.62503
			-104.884	9.03659	-104.884	4.77892	-104.884	-1.64124
			-105.048	9.03298	-105.048	4.75886	-105.048	-1.65403
			-105.212	9.03007	-105.212	4.73946	-105.212	-1.66167
			-105.375	9.02756	-105.375	4.72283	-105.375	-1.66291
			-105.539	9.02505	-105.539	4.71073	-105.539	-1.65713
			-105.702	9.02218	-105.702	4.70412	-105.702	-1.64426
			-105.866	9.01878	-105.866	4.70288	-105.866	-1.62476
			-106.03	9.01484	-106.03	4.70589	-106.03	-1.59941
			-106.193	9.01059	-106.193	4.7113	-106.193	-1.56917
			-106.357	9.0063	-106.357	4.71712	-106.357	-1.53506
			-106.521	9.00222	-106.521	4.72178	-106.521	-1.49804
			-106.684	8.99855	-106.684	4.72443	-106.684	-1.45908
			-106.848	8.99533	-106.848	4.72505	-106.848	-1.41908
			-107.011	8.99252	-107.011	4.72416	-107.011	-1.37894
			-107.175	8.98999	-107.175	4.72257	-107.175	-1.33968
			-107.339	8.98755	-107.339	4.72098	-107.339	-1.30259
			-107.502	8.98498	-107.502	4.71987	-107.502	-1.26953
			-107.666	8.98212	-107.666	4.71949	-107.666	-1.24291
			-107.83	8.97887	-107.83	4.71992	-107.83	-1.2256
			-107.993	8.97525	-107.993	4.72117	-107.993	-1.22035
			-108.157	8.97131	-108.157	4.72322	-108.157	-1.22906
			-108.32	8.96708	-108.32	4.72595	-108.32	-1.25201
			-108.484	8.96245	-108.484	4.72907	-108.484	-1.2873
			-108.648	8.95724	-108.648	4.73208	-108.648	-1.33096
			-108.811	8.95125	-108.811	4.73428	-108.811	-1.37765
			-108.975	8.94444	-108.975	4.73505	-108.975	-1.42176
			-109.138	8.93702	-109.138	4.734	-109.138	-1.45855
			-109.302	8.92935	-109.302	4.73123	-109.302	-1.48496
			-109.466	8.92173	-109.466	4.7273	-109.466	-1.49983
			-109.629	8.91428	-109.629	4.72313	-109.629	-1.50349
			-109.793	8.90691	-109.793	4.71964	-109.793	-1.49708
			-109.957	8.89952	-109.957	4.71741	-109.957	-1.48193
			-110.12	8.89214	-110.12	4.71644	-110.12	-1.4593
			-110.284	8.88502	-110.284	4.71606	-110.284	-1.43049
			-110.447	8.87856	-110.447	4.71519	-110.447	-1.39713
			-110.611	8.87327	-110.611	4.71271	-110.611	-1.36126
			-110.775	8.86964	-110.775	4.70782	-110.775	-1.32519
			-110.938	8.86802	-110.938	4.70024	-110.938	-1.29114
			-111.102	8.86859	-111.102	4.6901	-111.102	-1.26084
			-111.266	8.87125	-111.266	4.67776	-111.266	-1.23534
			-111.429	8.87567	-111.429	4.66361	-111.429	-1.21506
			-111.593	8.88137	-111.593	4.64813	-111.593	-1.20004
			-111.756	8.88777	-111.756	4.6319	-111.756	-1.19014
			-111.92	8.89433	-111.92	4.6157	-111.92	-1.18514
			-112.084	8.90065	-112.084	4.60038	-112.084	-1.18466
			-112.247	8.90657	-112.247	4.58663	-112.247	-1.18813
			-112.411	8.91218	-112.411	4.57479	-112.411	-1.19465
			-112.575	8.91771	-112.575	4.5647	-112.575	-1.20323
			-112.738	8.92346	-112.738	4.55574	-112.738	-1.21312
			-112.902	8.92969	-112.902	4.54698	-112.902	-1.22431
			-113.065	8.93652	-113.065	4.53745	-113.065	-1.23768
			-113.229	8.94396	-113.229	4.52639	-113.229	-1.25475
			-113.393	8.9518	-113.393	4.51342	-113.393	-1.2769
			-113.556	8.9597	-113.556	4.49856	-113.556	-1.30469
			-113.72	8.96722	-113.72	4.48222	-113.72	-1.33748
			-113.884	8.97393	-113.884	4.46511	-113.884	-1.37367
			-114.047	8.97936	-114.047	4.44821	-114.047	-1.41116
			-114.211	8.9831	-114.211	4.43268	-114.211	-1.44786
			-114.374	8.98487	-114.374	4.41963	-114.374	-1.482
			-114.538	8.98467	-114.538	4.40996	-114.538	-1.51221
			-114.702	8.98286	-114.702	4.40426	-114.702	-1.53762
			-114.865	8.98004	-114.865	4.40282	-114.865	-1.55779
			-115.029	8.97698	-115.029	4.40576	-115.029	-1.57267
			-115.193	8.97431	-115.193	4.41306	-115.193	-1.5825
			-115.356	8.97242	-115.356	4.42451	-115.356	-1.58756
			-115.52	8.97131	-115.52	4.43957	-115.52	-1.58807
			-115.683	8.97066	-115.683	4.4573	-115.683	-1.58426
			-115.847	8.96995	-115.847	4.47644	-115.847	-1.5766
			-116.011	8.96861	-116.011	4.4956	-116.011	-1.56593
			-116.174	8.96626	-116.174	4.5135	-116.174	-1.55354
			-116.338	8.96269	-116.338	4.52926	-116.338	-1.541
			-116.501	8.95785	-116.501	4.54254	-116.501	-1.52984
			-116.665	8.95176	-116.665	4.55352	-116.665	-1.52128
			-116.829	8.94442	-116.829	4.56287	-116.829	-1.51596
			-116.992	8.93582	-116.992	4.57144	-116.992	-1.51389
			-117.156	8.926	-117.156	4.57994	-117.156	-1.51456
			-117.32	8.9151	-117.32	4.58866	-117.32	-1.51706
			-117.483	8.90343	-117.483	4.59734	-117.483	-1.52017
			-117.647	8.8915	-117.647	4.60528	-117.647	-1.52243
			-117.81	8.87997	-117.81	4.61174	-117.81	-1.52234
			-117.974	8.86957	-117.974	4.6163	-117.974	-1.51872
			-118.138	8.86098	-118.138	4.61925	-118.138	-1.51109
			-118.301	8.85466	-118.301	4.62159	-118.301	-1.50006
			-118.465	8.85073	-118.465	4.62492	-118.465	-1.4872
			-118.629	8.84906	-118.629	4.63092	-118.629	-1.47462
			-118.792	8.84926	-118.792	4.64094	-118.792	-1.46425
			-118.956	8.8509	-118.956	4.65553	-118.956	-1.45728
			-119.119	8.85351	-119.119	4.6743	-119.119	-1.45386
			-119.283	8.85664	-119.283	4.69607	-119.283	-1.45331
			-119.447	8.85988	-119.447	4.71921	-119.447	-1.45451
			-119.61	8.8629	-119.61	4.74212	-119.61	-1.45632
			-119.774	8.86552	-119.774	4.76368	-119.774	-1.45766
			-119.938	8.86771	-119.938	4.78345	-119.938	-1.45743
			-120.101	8.8696	-120.101	4.80166	-120.101	-1.45425
			-120.265	8.87133	-120.265	4.8189	-120.265	-1.44646
			-120.428	8.8728	-120.428	4.83584	-120.428	-1.43246
			-120.592	8.87362	-120.592	4.85292	-120.592	-1.41115
			-120.756	8.87298	-120.756	4.87031	-120.756	-1.3824
			-120.919	8.86996	-120.919	4.88794	-120.919	-1.34719
			-121.083	8.86383	-121.083	4.90552	-121.083	-1.30735
			-121.247	8.85433	-121.247	4.92261	-121.247	-1.26518
			-121.41	8.84187	-121.41	4.93851	-121.41	-1.22299
			-121.574	8.82743	-121.574	4.95242	-121.574	-1.18286
			-121.737	8.81226	-121.737	4.96354	-121.737	-1.14651
			-121.901	8.79755	-121.901	4.97132	-121.901	-1.11528
			-122.065	8.78412	-122.065	4.97564	-122.065	-1.09032
			-122.228	8.77229	-122.228	4.97684	-122.228	-1.07272
			-122.392	8.76192	-122.392	4.97557	-122.392	-1.06351
			-122.556	8.75257	-122.556	4.97253	-122.556	-1.06338
			-122.719	8.74371	-122.719	4.96822	-122.719	-1.0723
			-122.883	8.73493	-122.883	4.96282	-122.883	-1.08929
			-123.046	8.72609	-123.046	4.95635	-123.046	-1.11249
			-123.21	8.71735	-123.21	4.94884	-123.21	-1.13944
			-123.374	8.70924	-123.374	4.94058	-123.374	-1.16732
			-123.537	8.70247	-123.537	4.93223	-123.537	-1.19316
			-123.701	8.69781	-123.701	4.92481	-123.701	-1.214
			-123.864	8.69588	-123.864	4.91959	-123.864	-1.22715
			-124.028	8.6969	-124.028	4.91792	-124.028	-1.23056
			-124.192	8.70069	-124.192	4.9211	-124.192	-1.22316
			-124.355	8.70659	-124.355	4.93016	-124.355	-1.20515
			-124.519	8.71366	-124.519	4.94569	-124.519	-1.17803
			-124.683	8.7209	-124.683	4.96766	-124.683	-1.14443
			-124.846	8.72753	-124.846	4.99528	-124.846	-1.1076
			-125.01	8.73316	-125.01	5.02711	-125.01	-1.07073
			-125.173	8.73793	-125.173	5.06124	-125.173	-1.0364
			-125.337	8.74231	-125.337	5.09569	-125.337	-1.00615
			-125.501	8.74697	-125.501	5.12868	-125.501	-0.98047
			-125.664	8.75256	-125.664	5.15886	-125.664	-0.95904
			-125.828	8.75949	-125.828	5.18552	-125.828	-0.94101
			-125.992	8.76783	-125.992	5.20846	-125.992	-0.92517
			-126.155	8.7772	-126.155	5.22792	-126.155	-0.91007
			-126.319	8.78691	-126.319	5.24431	-126.319	-0.89412
			-126.482	8.79618	-126.482	5.25786	-126.482	-0.87578
			-126.646	8.80443	-126.646	5.26848	-126.646	-0.85377
			-126.81	8.81154	-126.81	5.27574	-126.81	-0.82742
			-126.973	8.81791	-126.973	5.27902	-126.973	-0.79679
			-127.137	8.82423	-127.137	5.27779	-127.137	-0.76265
			-127.301	8.83114	-127.301	5.27192	-127.301	-0.7263
			-127.464	8.83901	-127.464	5.2619	-127.464	-0.68927
			-127.628	8.84778	-127.628	5.24885	-127.628	-0.65311
			-127.791	8.85711	-127.791	5.23427	-127.791	-0.61926
			-127.955	8.86663	-127.955	5.21968	-127.955	-0.58899
			-128.119	8.87618	-128.119	5.20628	-128.119	-0.56349
			-128.282	8.88587	-128.282	5.19474	-128.282	-0.54382
			-128.446	8.89603	-128.446	5.1852	-128.446	-0.53082
			-128.61	8.90701	-128.61	5.17751	-128.61	-0.5249
			-128.773	8.91898	-128.773	5.17153	-128.773	-0.52586
			-128.937	8.93181	-128.937	5.16728	-128.937	-0.53285
			-129.1	8.94514	-129.1	5.16498	-129.1	-0.54449
			-129.264	8.95838	-129.264	5.16492	-129.264	-0.5591
			-129.428	8.97085	-129.428	5.16719	-129.428	-0.57512
			-129.591	8.98181	-129.591	5.17161	-129.591	-0.59137
			-129.755	8.99059	-129.755	5.17756	-129.755	-0.60726
			-129.919	8.9967	-129.919	5.18412	-129.919	-0.62251
			-130.082	8.99986	-130.082	5.19034	-130.082	-0.6368
			-130.246	9.00016	-130.246	5.19566	-130.246	-0.64967
			-130.409	8.99806	-130.409	5.20015	-130.409	-0.66073
			-130.573	8.99431	-130.573	5.20439	-130.573	-0.67011
			-130.737	8.98982	-130.737	5.20932	-130.737	-0.67856
			-130.9	8.98541	-130.9	5.21583	-130.9	-0.68721
			-131.064	8.98167	-131.064	5.22463	-131.064	-0.69697
			-131.227	8.97892	-131.227	5.23614	-131.227	-0.70793
			-131.391	8.97719	-131.391	5.2505	-131.391	-0.71911
			-131.555	8.97633	-131.555	5.26756	-131.555	-0.72874
			-131.718	8.97598	-131.718	5.28685	-131.718	-0.73476
			-131.882	8.9757	-131.882	5.30748	-131.882	-0.73533
			-132.046	8.97495	-132.046	5.32814	-132.046	-0.7291
			-132.209	8.97324	-132.209	5.3472	-132.209	-0.71529
			-132.373	8.97015	-132.373	5.36301	-132.373	-0.69366
			-132.536	8.96532	-132.536	5.3743	-132.536	-0.66458
			-132.7	8.95851	-132.7	5.38046	-132.7	-0.62907
			-132.864	8.94962	-132.864	5.38167	-132.864	-0.58888
			-133.027	8.93882	-133.027	5.37867	-133.027	-0.54643
			-133.191	8.92649	-133.191	5.37244	-133.191	-0.50465
			-133.355	8.91331	-133.355	5.36387	-133.355	-0.46679
			-133.518	8.90014	-133.518	5.35368	-133.518	-0.436
			-133.682	8.88786	-133.682	5.34244	-133.682	-0.41487
			-133.845	8.87725	-133.845	5.3307	-133.845	-0.40494
			-134.009	8.86893	-134.009	5.31906	-134.009	-0.40651
			-134.173	8.86333	-134.173	5.30802	-134.173	-0.41884
			-134.336	8.86071	-134.336	5.29793	-134.336	-0.44053
			-134.5	8.86109	-134.5	5.28878	-134.5	-0.46978
			-134.664	8.86426	-134.664	5.2802	-134.664	-0.50453
			-134.827	8.86981	-134.827	5.27153	-134.827	-0.54252
			-134.991	8.87715	-134.991	5.26206	-134.991	-0.58147
			-135.154	8.88562	-135.154	5.25129	-135.154	-0.61928
			-135.318	8.89452	-135.318	5.23913	-135.318	-0.65419
			-135.482	8.90316	-135.482	5.22589	-135.482	-0.68478
			-135.645	8.91094	-135.645	5.21222	-135.645	-0.70999
			-135.809	8.91741	-135.809	5.19902	-135.809	-0.72902
			-135.973	8.92224	-135.973	5.18714	-135.973	-0.74118
			-136.136	8.92527	-136.136	5.17726	-136.136	-0.7457
			-136.3	8.92636	-136.3	5.16961	-136.3	-0.74152
			-136.463	8.9254	-136.463	5.16403	-136.463	-0.72735
			-136.627	8.92228	-136.627	5.16006	-136.627	-0.70191
			-136.791	8.91703	-136.791	5.15718	-136.791	-0.66454
			-136.954	8.90983	-136.954	5.15494	-136.954	-0.6157
			-137.118	8.90109	-137.118	5.15304	-137.118	-0.55721
			-137.282	8.89134	-137.282	5.15127	-137.282	-0.492
			-137.445	8.88121	-137.445	5.14963	-137.445	-0.42354
			-137.609	8.87128	-137.609	5.14837	-137.609	-0.3553
			-137.772	8.86212	-137.772	5.1479	-137.772	-0.29031
			-137.936	8.85415	-137.936	5.14862	-137.936	-0.23098
			-138.1	8.84765	-138.1	5.15075	-138.1	-0.17901
			-138.263	8.84269	-138.263	5.15436	-138.263	-0.1354
			-138.427	8.83914	-138.427	5.15948	-138.427	-0.10047
			-138.59	8.83681	-138.59	5.16626	-138.59	-0.07402
			-138.754	8.83546	-138.754	5.17491	-138.754	-0.05552
			-138.918	8.83497	-138.918	5.18554	-138.918	-0.04441
			-139.081	8.83522	-139.081	5.19806	-139.081	-0.04039
			-139.245	8.83615	-139.245	5.21202	-139.245	-0.04355
			-139.409	8.83768	-139.409	5.22668	-139.409	-0.05415
			-139.572	8.8397	-139.572	5.24113	-139.572	-0.07217
			-139.736	8.84205	-139.736	5.25428	-139.736	-0.09688
			-139.899	8.84447	-139.899	5.26502	-139.899	-0.12669
			-140.063	8.84667	-140.063	5.27231	-140.063	-0.15937
			-140.227	8.84838	-140.227	5.27532	-140.227	-0.19262
			-140.39	8.84943	-140.39	5.27354	-140.39	-0.22464
			-140.554	8.84977	-140.554	5.26684	-140.554	-0.2545
			-140.718	8.84946	-140.718	5.25546	-140.718	-0.28213
			-140.881	8.8487	-140.881	5.23994	-140.881	-0.30809
			-141.045	8.84773	-141.045	5.22102	-141.045	-0.33322
			-141.208	8.8469	-141.208	5.19958	-141.208	-0.35831
			-141.372	8.84656	-141.372	5.17662	-141.372	-0.38383
			-141.536	8.84707	-141.536	5.15325	-141.536	-0.4097
			-141.699	8.8487	-141.699	5.1307	-141.699	-0.43536
			-141.863	8.85165	-141.863	5.11023	-141.863	-0.45989
			-142.027	8.85601	-142.027	5.09303	-142.027	-0.48225
			-142.19	8.86182	-142.19	5.08009	-142.19	-0.50155
			-142.354	8.869	-142.354	5.07198	-142.354	-0.51713
			-142.517	8.87747	-142.517	5.06863	-142.517	-0.5287
			-142.681	8.88707	-142.681	5.06914	-142.681	-0.53644
			-142.845	8.89765	-142.845	5.07182	-142.845	-0.54115
			-143.008	8.90893	-143.008	5.07451	-143.008	-0.54431
			-143.172	8.92052	-143.172	5.07507	-143.172	-0.54798
			-143.336	8.93182	-143.336	5.07186	-143.336	-0.5546
			-143.499	8.94206	-143.499	5.06406	-143.499	-0.5665
			-143.663	8.95041	-143.663	5.05184	-143.663	-0.5855
			-143.826	8.95615	-143.826	5.03612	-143.826	-0.6124
			-143.99	8.95883	-143.99	5.01831	-143.99	-0.64684
			-144.154	8.95834	-144.154	4.99987	-144.154	-0.68727
			-144.317	8.95486	-144.317	4.98195	-144.317	-0.73137
			-144.481	8.94878	-144.481	4.96525	-144.481	-0.77647
			-144.645	8.9406	-144.645	4.95002	-144.645	-0.81993
			-144.808	8.93079	-144.808	4.93627	-144.808	-0.85938
			-144.972	8.91977	-144.972	4.92398	-144.972	-0.89271
			-145.135	8.90789	-145.135	4.91329	-145.135	-0.91822
			-145.299	8.8955	-145.299	4.90457	-145.299	-0.93471
			-145.463	8.88299	-145.463	4.89827	-145.463	-0.94173
			-145.626	8.87076	-145.626	4.89474	-145.626	-0.93959
			-145.79	8.85917	-145.79	4.89402	-145.79	-0.9293
			-145.953	8.84848	-145.953	4.89577	-145.953	-0.9123
			-146.117	8.83882	-146.117	4.89932	-146.117	-0.89015
			-146.281	8.83027	-146.281	4.90381	-146.281	-0.86422
			-146.444	8.82287	-146.444	4.9083	-146.444	-0.83555
			-146.608	8.81661	-146.608	4.91188	-146.608	-0.80485
			-146.772	8.81132	-146.772	4.91361	-146.772	-0.77273
			-146.935	8.80673	-146.935	4.9126	-146.935	-0.73983
			-147.099	8.80241	-147.099	4.90814	-147.099	-0.7068
			-147.262	8.79788	-147.262	4.89988	-147.262	-0.67413
			-147.426	8.79274	-147.426	4.888	-147.426	-0.64204
			-147.59	8.78669	-147.59	4.87324	-147.59	-0.61058
			-147.753	8.77958	-147.753	4.85671	-147.753	-0.57978
			-147.917	8.77147	-147.917	4.83956	-147.917	-0.54997
			-148.081	8.76258	-148.081	4.82273	-148.081	-0.52178
			-148.244	8.75332	-148.244	4.8068	-148.244	-0.49611
			-148.408	8.74424	-148.408	4.79204	-148.408	-0.47398
			-148.571	8.73597	-148.571	4.77849	-148.571	-0.45629
			-148.735	8.72921	-148.735	4.76618	-148.735	-0.44357
			-148.899	8.72441	-148.899	4.75501	-148.899	-0.43576
			-149.062	8.72178	-149.062	4.74477	-149.062	-0.43229
			-149.226	8.72107	-149.226	4.73498	-149.226	-0.43246
			-149.39	8.72182	-149.39	4.72496	-149.39	-0.43597
			-149.553	8.72338	-149.553	4.71402	-149.553	-0.44325
			-149.717	8.72514	-149.717	4.70184	-149.717	-0.45552
			-149.88	8.72668	-149.88	4.68862	-149.88	-0.47445
			-150.044	8.72779	-150.044	4.67509	-150.044	-0.5016
			-150.208	8.72841	-150.208	4.66216	-150.208	-0.53778
			-150.371	8.7287	-150.371	4.65053	-150.371	-0.58265
			-150.535	8.72891	-150.535	4.64039	-150.535	-0.63463
			-150.699	8.72941	-150.699	4.63133	-150.699	-0.69126
			-150.862	8.73051	-150.862	4.62241	-150.862	-0.74982
			-151.026	8.73231	-151.026	4.61242	-151.026	-0.8079
			-151.189	8.73467	-151.189	4.60016	-151.189	-0.86357
			-151.353	8.73723	-151.353	4.58479	-151.353	-0.91534
			-151.517	8.73945	-151.517	4.56613	-151.517	-0.96184
			-151.68	8.74087	-151.68	4.54464	-151.68	-1.0017
			-151.844	8.74118	-151.844	4.52124	-151.844	-1.03363
			-152.008	8.74029	-152.008	4.49698	-152.008	-1.05654
			-152.171	8.73832	-152.171	4.47286	-152.171	-1.06975
			-152.335	8.73556	-152.335	4.44985	-152.335	-1.07319
			-152.498	8.73235	-152.498	4.42902	-152.498	-1.06731
			-152.662	8.72893	-152.662	4.4118	-152.662	-1.05303
			-152.826	8.72549	-152.826	4.39998	-152.826	-1.03148
			-152.989	8.72215	-152.989	4.39536	-152.989	-1.00388
			-153.153	8.71905	-153.153	4.39929	-153.153	-0.97139
			-153.316	8.71639	-153.316	4.41225	-153.316	-0.93508
			-153.48	8.71433	-153.48	4.43366	-153.48	-0.89577
			-153.644	8.71289	-153.644	4.46201	-153.644	-0.85409
			-153.807	8.71185	-153.807	4.49512	-153.807	-0.81055
			-153.971	8.71079	-153.971	4.5304	-153.971	-0.76577
			-154.135	8.70926	-154.135	4.56515	-154.135	-0.72045
			-154.298	8.70705	-154.298	4.59692	-154.298	-0.67524
			-154.462	8.70423	-154.462	4.62397	-154.462	-0.63068
			-154.625	8.70115	-154.625	4.64557	-154.625	-0.58718
			-154.789	8.69826	-154.789	4.6619	-154.789	-0.54544
			-154.953	8.69586	-154.953	4.67378	-154.953	-0.50672
			-155.116	8.69402	-155.116	4.68211	-155.116	-0.4729
			-155.28	8.69251	-155.28	4.68753	-155.28	-0.44592
			-155.444	8.69091	-155.444	4.6902	-155.444	-0.42701
			-155.607	8.68884	-155.607	4.68997	-155.607	-0.41611
			-155.771	8.68616	-155.771	4.68661	-155.771	-0.41169
			-155.934	8.68306	-155.934	4.68012	-155.934	-0.41115
			-156.098	8.68008	-156.098	4.67096	-156.098	-0.41146
			-156.262	8.67788	-156.262	4.65998	-156.262	-0.4097
			-156.425	8.67701	-156.425	4.6483	-156.425	-0.40352
			-156.589	8.67773	-156.589	4.6369	-156.589	-0.39145
			-156.753	8.67994	-156.753	4.62633	-156.753	-0.37311
			-156.916	8.68339	-156.916	4.61656	-156.916	-0.34905
			-157.08	8.68773	-157.08	4.60703	-157.08	-0.32055
			-157.243	8.69269	-157.243	4.59691	-157.243	-0.28924
			-157.407	8.69813	-157.407	4.58542	-157.407	-0.25703
			-157.571	8.70392	-157.571	4.57206	-157.571	-0.22605
			-157.734	8.71007	-157.734	4.55678	-157.734	-0.19856
			-157.898	8.7166	-157.898	4.5399	-157.898	-0.1767
			-158.062	8.72365	-158.062	4.5221	-158.062	-0.16206
			-158.225	8.73139	-158.225	4.50431	-158.225	-0.15519
			-158.389	8.73999	-158.389	4.48752	-158.389	-0.15549
			-158.552	8.74946	-158.552	4.47267	-158.552	-0.16162
			-158.716	8.75966	-158.716	4.46054	-158.716	-0.17208
			-158.88	8.77012	-158.88	4.45164	-158.88	-0.18572
			-159.043	8.78023	-159.043	4.44625	-159.043	-0.2019
			-159.207	8.78935	-159.207	4.44432	-159.207	-0.22012
			-159.371	8.79698	-159.371	4.4455	-159.371	-0.23966
			-159.534	8.80288	-159.534	4.44916	-159.534	-0.25945
			-159.698	8.80712	-159.698	4.45459	-159.698	-0.27818
			-159.861	8.81008	-159.861	4.4611	-159.861	-0.29462
			-160.025	8.81233	-160.025	4.46805	-160.025	-0.30778
			-160.189	8.81438	-160.189	4.4748	-160.189	-0.31708
			-160.352	8.81646	-160.352	4.48051	-160.352	-0.32243
			-160.516	8.81842	-160.516	4.4841	-160.516	-0.32437
			-160.679	8.81982	-160.679	4.48435	-160.679	-0.32406
			-160.843	8.82012	-160.843	4.48016	-160.843	-0.32307
			-161.007	8.81905	-161.007	4.47089	-161.007	-0.32288
			-161.17	8.81667	-161.17	4.45652	-161.17	-0.3245
			-161.334	8.81338	-161.334	4.43766	-161.334	-0.32809
			-161.498	8.80974	-161.498	4.41538	-161.498	-0.33297
			-161.661	8.80628	-161.661	4.39101	-161.661	-0.33775
			-161.825	8.80338	-161.825	4.36596	-161.825	-0.34066
			-161.988	8.80129	-161.988	4.34158	-161.988	-0.33996
			-162.152	8.80017	-162.152	4.31904	-162.152	-0.33437
			-162.316	8.80008	-162.316	4.29938	-162.316	-0.32341
			-162.479	8.80097	-162.479	4.28343	-162.479	-0.30734
			-162.643	8.80268	-162.643	4.27186	-162.643	-0.28703
			-162.807	8.80498	-162.807	4.26517	-162.807	-0.26368
			-162.97	8.80761	-162.97	4.26363	-162.97	-0.23874
			-163.134	8.81039	-163.134	4.26722	-163.134	-0.21374
			-163.297	8.81322	-163.297	4.27562	-163.297	-0.19027
			-163.461	8.81605	-163.461	4.28834	-163.461	-0.16986
			-163.625	8.81871	-163.625	4.3048	-163.625	-0.15384
			-163.788	8.82072	-163.788	4.3244	-163.788	-0.14323
			-163.952	8.82131	-163.952	4.34645	-163.952	-0.13856
			-164.116	8.8195	-164.116	4.37025	-164.116	-0.13973
			-164.279	8.81454	-164.279	4.39502	-164.279	-0.14608
			-164.443	8.80618	-164.443	4.42002	-164.443	-0.15644
			-164.606	8.79482	-164.606	4.44451	-164.606	-0.16939
			-164.77	8.78139	-164.77	4.46784	-164.77	-0.18332
			-164.934	8.76714	-164.934	4.48957	-164.934	-0.19656
			-165.097	8.75336	-165.097	4.50952	-165.097	-0.20749
			-165.261	8.74127	-165.261	4.52767	-165.261	-0.21494
			-165.425	8.73181	-165.425	4.54389	-165.425	-0.21849
			-165.588	8.72551	-165.588	4.55782	-165.588	-0.21854
			-165.752	8.72241	-165.752	4.56879	-165.752	-0.2161
			-165.915	8.72204	-165.915	4.57615	-165.915	-0.21227
			-166.079	8.72363	-166.079	4.57957	-166.079	-0.20765
			-166.243	8.72629	-166.243	4.57928	-166.243	-0.2021
			-166.406	8.7294	-166.406	4.57611	-166.406	-0.19488
			-166.57	8.7326	-166.57	4.57127	-166.57	-0.1852
			-166.734	8.73591	-166.734	4.56604	-166.734	-0.17273
			-166.897	8.7395	-166.897	4.56152	-166.897	-0.15787
			-167.061	8.74351	-167.061	4.55836	-167.061	-0.14163
			-167.224	8.74799	-167.224	4.55656	-167.224	-0.12527
			-167.388	8.75287	-167.388	4.5555	-167.388	-0.10981
			-167.552	8.75818	-167.552	4.55414	-167.552	-0.09574
			-167.715	8.76406	-167.715	4.55132	-167.715	-0.08308
			-167.879	8.77075	-167.879	4.54616	-167.879	-0.07172
			-168.042	8.7785	-168.042	4.5384	-168.042	-0.06176
			-168.206	8.78737	-168.206	4.5285	-168.206	-0.05358
			-168.37	8.7972	-168.37	4.51737	-168.37	-0.04747
			-168.533	8.80759	-168.533	4.50592	-168.533	-0.04321
			-168.697	8.81805	-168.697	4.49471	-168.697	-0.03971
			-168.861	8.82812	-168.861	4.48364	-168.861	-0.03528
			-169.024	8.83736	-169.024	4.47209	-169.024	-0.02811
			-169.188	8.84538	-169.188	4.45929	-169.188	-0.01697
			-169.351	8.8517	-169.351	4.4447	-169.351	-0.00156
			-169.515	8.85583	-169.515	4.42843	-169.515	0.01744
			-169.679	8.85731	-169.679	4.41125	-169.679	0.03875
			-169.842	8.85592	-169.842	4.39446	-169.842	0.06099
			-170.006	8.85192	-170.006	4.37957	-170.006	0.08313
			-170.17	8.84594	-170.17	4.36808	-170.17	0.10457
			-170.333	8.83889	-170.333	4.36116	-170.333	0.12506
			-170.497	8.83166	-170.497	4.35944	-170.497	0.14434
			-170.66	8.82495	-170.66	4.36284	-170.66	0.16195
[truncated: 6,194 more rows]

## Sheet: Figure 3e
Figure 3e
	NMSC-3	Intensity	NMSC-1	Intensity	NMSC-2	Intensity
	100	0.05272	100	0.07476	100	0.0653
	101	0.05265	101	0.076	101	0.06599
	102	0.05276	102	0.07725	102	0.06701
	103	0.05298	103	0.07831	103	0.06838
	104	0.05316	104	0.07897	104	0.06998
	105	0.05317	105	0.07917	105	0.07162
	106	0.05293	106	0.07909	106	0.07306
	107	0.05253	107	0.07899	107	0.07413
	108	0.05208	108	0.07912	108	0.07489
	109	0.05169	109	0.07951	109	0.07556
	110	0.05141	110	0.08004	110	0.0764
	111	0.0512	111	0.08045	111	0.07747
	112	0.05103	112	0.08048	112	0.07851
	113	0.05101	113	0.08	113	0.07906
	114	0.05133	114	0.07913	114	0.07877
	115	0.05218	115	0.07821	115	0.07759
	116	0.05358	116	0.07751	116	0.07583
	117	0.05539	117	0.07707	117	0.07401
	118	0.05734	118	0.07663	118	0.07262
	119	0.05917	119	0.07592	119	0.07199
	120	0.06069	120	0.07483	120	0.07223
	121	0.06178	121	0.0735	121	0.07319
	122	0.06239	122	0.07213	122	0.07451
	123	0.06249	123	0.07084	123	0.07574
	124	0.06201	124	0.06972	124	0.07645
	125	0.06088	125	0.06891	125	0.07644
	126	0.05914	126	0.06865	126	0.07573
	127	0.05699	127	0.0692	127	0.07455
	128	0.05477	128	0.07061	128	0.07315
	129	0.05289	129	0.07255	129	0.07174
	130	0.05161	130	0.07441	130	0.07046
	131	0.05103	131	0.0756	131	0.0694
	132	0.05107	132	0.07585	132	0.06861
	133	0.05154	133	0.07533	133	0.06808
	134	0.05228	134	0.07445	134	0.06777
	135	0.05326	135	0.07365	135	0.0677
	136	0.05451	136	0.07328	136	0.06788
	137	0.05595	137	0.07352	137	0.0683
	138	0.05737	138	0.0744	138	0.06883
	139	0.05844	139	0.07573	139	0.06931
	140	0.05886	140	0.07726	140	0.06962
	141	0.0585	141	0.07873	141	0.06981
	142	0.05747	142	0.08	142	0.07003
	143	0.05609	143	0.08102	143	0.07038
	144	0.05478	144	0.08181	144	0.07081
	145	0.05391	145	0.08235	145	0.07118
	146	0.05367	146	0.08258	146	0.07138
	147	0.05409	147	0.08252	147	0.07139
	148	0.05499	148	0.08226	148	0.07128
	149	0.05603	149	0.08193	149	0.0711
	150	0.05686	150	0.08161	150	0.07084
	151	0.05722	151	0.08134	151	0.07044
	152	0.05701	152	0.08113	152	0.06991
	153	0.05631	153	0.08096	153	0.06941
	154	0.05529	154	0.0807	154	0.06927
	155	0.05415	155	0.08012	155	0.06977
	156	0.05307	156	0.0791	156	0.07096
	157	0.05216	157	0.07773	157	0.07263
	158	0.05143	158	0.07637	158	0.07441
	159	0.0508	159	0.07538	159	0.07598
	160	0.05016	160	0.07496	160	0.07712
	161	0.04949	161	0.07508	161	0.07771
	162	0.04889	162	0.07557	162	0.07773
	163	0.0485	163	0.07621	163	0.07733
	164	0.04842	164	0.07672	164	0.07685
	165	0.04865	165	0.07676	165	0.07667
	166	0.04918	166	0.07609	166	0.07697
	167	0.04995	167	0.07473	167	0.07759
	168	0.05089	168	0.07301	168	0.07817
	169	0.05188	169	0.0714	169	0.07837
	170	0.05287	170	0.07029	170	0.07815
	171	0.05389	171	0.0698	171	0.07778
	172	0.05502	172	0.0699	172	0.07759
	173	0.05632	173	0.07047	173	0.07776
	174	0.05766	174	0.07144	174	0.07822
	175	0.05882	175	0.07271	175	0.07877
	176	0.05957	176	0.07412	176	0.07929
	177	0.05978	177	0.07546	177	0.07977
	178	0.05954	178	0.07655	178	0.08027
	179	0.05913	179	0.0773	179	0.08073
	180	0.05891	180	0.07768	180	0.08101
	181	0.05916	181	0.07771	181	0.08093
	182	0.05996	182	0.07741	182	0.08038
	183	0.06115	183	0.07692	183	0.07941
	184	0.06243	184	0.07653	184	0.07828
	185	0.06343	185	0.07651	185	0.07733
	186	0.06383	186	0.07702	186	0.07671
	187	0.06351	187	0.07794	187	0.07635
	188	0.06254	188	0.07896	188	0.07605
	189	0.06122	189	0.07974	189	0.07576
	190	0.05989	190	0.0801	190	0.07565
	191	0.05886	191	0.08011	191	0.07598
	192	0.05824	192	0.08003	192	0.07679
	193	0.05799	193	0.08012	193	0.07779
	194	0.05803	194	0.08038	194	0.07851
	195	0.05833	195	0.08055	195	0.07859
	196	0.05892	196	0.08037	196	0.07798
	197	0.05986	197	0.07984	197	0.07698
	198	0.06116	198	0.0793	198	0.07607
	199	0.0627	199	0.07914	199	0.07561
	200	0.06428	200	0.07948	200	0.07565
	201	0.06561	201	0.08011	201	0.07594
	202	0.06651	202	0.08064	202	0.07613
	203	0.06694	203	0.08082	203	0.07608
	204	0.06706	204	0.08068	204	0.07598
	205	0.06715	205	0.08043	205	0.07611
	206	0.06741	206	0.0803	206	0.07654
	207	0.0678	207	0.08037	207	0.07705
	208	0.0681	208	0.0806	208	0.07725
	209	0.06812	209	0.08092	209	0.0769
	210	0.06785	210	0.08134	210	0.07599
	211	0.06756	211	0.08196	211	0.07466
	212	0.06755	212	0.0829	212	0.07303
	213	0.06791	213	0.08413	213	0.07114
	214	0.06844	214	0.08548	214	0.06912
	215	0.06879	215	0.08664	215	0.06739
	216	0.06865	216	0.08732	216	0.06656
	217	0.06792	217	0.08741	217	0.06709
	218	0.06675	218	0.08698	218	0.06896
	219	0.06542	219	0.08626	219	0.07162
	220	0.06425	220	0.08553	220	0.07428
	221	0.06343	221	0.08496	221	0.07635
	222	0.06297	222	0.08448	222	0.07759
	223	0.06274	223	0.08383	223	0.07817
	224	0.06259	224	0.08271	224	0.07845
	225	0.0625	225	0.08099	225	0.07881
	226	0.06247	226	0.07882	226	0.07947
	227	0.06255	227	0.07655	227	0.08044
	228	0.06271	228	0.07465	228	0.08155
	229	0.06292	229	0.07346	229	0.08262
	230	0.06318	230	0.0731	230	0.08347
	231	0.06351	231	0.07342	231	0.08401
	232	0.064	232	0.07412	232	0.08422
	233	0.06474	233	0.07498	233	0.08416
	234	0.06573	234	0.07599	234	0.08401
	235	0.06678	235	0.07725	235	0.08387
	236	0.06755	236	0.0788	236	0.08367
	237	0.06781	237	0.08041	237	0.08318
	238	0.06756	238	0.08171	238	0.08219
	239	0.06696	239	0.08233	239	0.08072
	240	0.0662	240	0.08221	240	0.07905
	241	0.06536	241	0.08159	241	0.0775
	242	0.06454	242	0.08092	242	0.07623
	243	0.06389	243	0.08057	243	0.07529
	244	0.06357	244	0.08068	244	0.07466
	245	0.06363	245	0.08111	245	0.07444
	246	0.06394	246	0.08157	246	0.07479
	247	0.06431	247	0.08187	247	0.07579
	248	0.06462	248	0.08195	248	0.07739
	249	0.0648	249	0.0819	249	0.07937
	250	0.06481	250	0.08187	250	0.08144
	251	0.06459	251	0.08197	251	0.0833
	252	0.06423	252	0.0823	252	0.08472
	253	0.06395	253	0.08284	253	0.08553
	254	0.06397	254	0.08343	254	0.08561
	255	0.06433	255	0.08385	255	0.08494
	256	0.06484	256	0.08392	256	0.08367
	257	0.06531	257	0.08364	257	0.08221
	258	0.06566	258	0.08318	258	0.08113
	259	0.06596	259	0.08278	259	0.08081
	260	0.06633	260	0.08257	260	0.08126
	261	0.0668	261	0.08248	261	0.08214
	262	0.0672	262	0.08229	262	0.08296
	263	0.06734	263	0.08181	263	0.08331
	264	0.06713	264	0.08111	264	0.08305
	265	0.06662	265	0.08045	265	0.08224
	266	0.0659	266	0.08011	266	0.08116
	267	0.06498	267	0.08009	267	0.08021
	268	0.06375	268	0.08015	268	0.07977
	269	0.06221	269	0.07999	269	0.0801
	270	0.06054	270	0.07942	270	0.08123
	271	0.05914	271	0.0785	271	0.08294
	272	0.05844	272	0.07743	272	0.08482
	273	0.05872	273	0.07652	273	0.08636
	274	0.05999	274	0.07596	274	0.08712
	275	0.06197	275	0.07581	275	0.0869
	276	0.06425	276	0.07598	276	0.08581
	277	0.06645	277	0.07635	277	0.08424
	278	0.06837	278	0.07691	278	0.08272
	279	0.06991	279	0.07766	279	0.08171
	280	0.0711	280	0.07847	280	0.08143
	281	0.07192	281	0.07913	281	0.08179
	282	0.07237	282	0.07944	282	0.08258
	283	0.07245	283	0.07938	283	0.08358
	284	0.07221	284	0.07918	284	0.08465
	285	0.07171	285	0.07905	285	0.08572
	286	0.07103	286	0.07909	286	0.0867
	287	0.07019	287	0.07926	287	0.08744
	288	0.06917	288	0.0794	288	0.08778
	289	0.06802	289	0.07938	289	0.08755
	290	0.06687	290	0.07913	290	0.08674
	291	0.06592	291	0.07876	291	0.08546
	292	0.06536	292	0.07859	292	0.08394
	293	0.06522	293	0.07902	293	0.08254
	294	0.06546	294	0.08023	294	0.08162
	295	0.06591	295	0.08198	295	0.08141
	296	0.06641	296	0.08371	296	0.08194
	297	0.06676	297	0.08488	297	0.08293
	298	0.06673	298	0.08537	298	0.08395
	299	0.06616	299	0.0854	299	0.08467
	300	0.06503	300	0.08532	300	0.08499
	301	0.0635	301	0.0853	301	0.085
	302	0.06187	302	0.08528	302	0.08475
	303	0.0604	303	0.08518	303	0.08414
	304	0.05923	304	0.08506	304	0.08314
	305	0.05841	305	0.08504	305	0.08191
	306	0.05791	306	0.08525	306	0.08085
	307	0.05771	307	0.08565	307	0.08038
	308	0.05784	308	0.08607	308	0.08082
	309	0.05834	309	0.0863	309	0.08227
	310	0.05919	310	0.08631	310	0.08459
	311	0.06028	311	0.08632	311	0.0874
	312	0.06138	312	0.08665	312	0.09007
	313	0.06226	313	0.0875	313	0.09196
	314	0.06284	314	0.08875	314	0.09262
	315	0.06331	315	0.09004	315	0.09202
	316	0.06405	316	0.09099	316	0.09056
	317	0.06537	317	0.0914	317	0.08881
	318	0.06736	318	0.09129	318	0.08728
	319	0.06971	319	0.09084	319	0.08624
	320	0.07193	320	0.09028	320	0.08572
	321	0.07357	321	0.08982	321	0.08558
	322	0.07443	322	0.08963	322	0.08563
	323	0.07463	323	0.08976	323	0.08565
	324	0.07441	324	0.0901	324	0.08546
	325	0.07399	325	0.09049	325	0.08488
	326	0.07345	326	0.09072	326	0.08387
	327	0.07276	327	0.09073	327	0.0825
	328	0.07192	328	0.09053	328	0.08106
	329	0.07105	329	0.09023	329	0.07997
	330	0.07032	330	0.08995	330	0.07955
	331	0.06979	331	0.08974	331	0.07983
	332	0.0694	332	0.08956	332	0.08047
	333	0.06905	333	0.08939	333	0.08099
	334	0.06873	334	0.08924	334	0.08112
	335	0.06855	335	0.08915	335	0.08094
	336	0.06867	336	0.08913	336	0.08084
	337	0.06914	337	0.08915	337	0.08124
	338	0.06987	338	0.08912	338	0.0823
	339	0.07069	339	0.08905	339	0.08389
	340	0.07131	340	0.08903	340	0.0857
	341	0.07143	341	0.08924	341	0.08736
	342	0.07087	342	0.08982	342	0.08862
	343	0.06974	343	0.09077	343	0.08941
	344	0.06848	344	0.09185	344	0.08984
	345	0.06765	345	0.09273	345	0.09011
	346	0.06758	346	0.09304	346	0.0904
	347	0.06816	347	0.09257	347	0.09081
	348	0.06897	348	0.09139	348	0.09127
	349	0.06957	349	0.08979	349	0.09166
	350	0.06976	350	0.08819	350	0.09182
	351	0.06969	351	0.08694	351	0.09171
	352	0.06966	352	0.08621	352	0.09146
	353	0.06991	353	0.08602	353	0.09129
	354	0.07041	354	0.08631	354	0.09137
	355	0.07093	355	0.08707	355	0.09166
	356	0.07119	356	0.08825	356	0.09187
	357	0.07114	357	0.0897	357	0.0917
	358	0.07095	358	0.09112	358	0.09103
	359	0.07086	359	0.09222	359	0.09006
	360	0.07096	360	0.09282	360	0.08913
	361	0.07109	361	0.09289	361	0.08858
	362	0.07103	362	0.09255	362	0.08855
	363	0.07075	363	0.09189	363	0.089
	364	0.07044	364	0.09097	364	0.08975
	365	0.07042	365	0.08983	365	0.09054
	366	0.07087	366	0.08847	366	0.09118
	367	0.07171	367	0.0869	367	0.09154
	368	0.07264	368	0.08509	368	0.09165
	369	0.07333	369	0.08307	369	0.09165
	370	0.07362	370	0.08103	370	0.09173
	371	0.07356	371	0.07939	371	0.09196
	372	0.07336	372	0.07859	372	0.0923
	373	0.0732	373	0.07881	373	0.09266
	374	0.07307	374	0.07989	374	0.09299
	375	0.0728	375	0.08142	375	0.09333
	376	0.07228	376	0.08303	376	0.09374
	377	0.07159	377	0.08455	377	0.09427
	378	0.07102	378	0.086	378	0.09486
	379	0.07087	379	0.08746	379	0.09539
	380	0.07121	380	0.08896	380	0.09575
	381	0.07186	381	0.09034	381	0.09587
	382	0.07249	382	0.09134	382	0.09576
	383	0.0728	383	0.09175	383	0.09538
	384	0.07272	384	0.0916	384	0.09467
	385	0.07243	385	0.09114	385	0.09355
	386	0.0723	386	0.09072	386	0.0921
	387	0.07273	387	0.09062	387	0.09052
	388	0.07385	388	0.09089	388	0.08906
	389	0.07534	389	0.09133	389	0.08794
	390	0.07657	390	0.09164	390	0.08731
	391	0.0769	391	0.09155	391	0.08712
	392	0.0761	392	0.09094	392	0.08714
	393	0.07443	393	0.08986	393	0.08712
	394	0.07246	394	0.08841	394	0.08695
	395	0.07076	395	0.08671	395	0.08678
	396	0.06965	396	0.08497	396	0.08686
	397	0.06912	397	0.08348	397	0.08743
	398	0.06896	398	0.08257	398	0.0886
	399	0.06886	399	0.0825	399	0.0903
	400	0.06862	400	0.08328	400	0.0923
	401	0.06826	401	0.08467	401	0.09425
	402	0.06808	402	0.08629	402	0.09582
	403	0.06848	403	0.08785	403	0.09688
	404	0.0697	404	0.0892	404	0.09757
	405	0.07163	405	0.09033	405	0.09816
	406	0.07378	406	0.09117	406	0.09877
	407	0.07551	407	0.09157	407	0.09932
	408	0.07636	408	0.09139	408	0.09959
	409	0.07627	409	0.09065	409	0.09947
	410	0.07553	410	0.08955	410	0.09904
	411	0.07462	411	0.08839	411	0.0985
	412	0.07394	412	0.08744	412	0.09805
	413	0.07365	413	0.08689	413	0.09779
	414	0.07368	414	0.08677	414	0.09771
	415	0.07383	415	0.08701	415	0.09776
	416	0.07392	416	0.08738	416	0.09796
	417	0.07384	417	0.08763	417	0.09839
	418	0.07354	418	0.08766	418	0.09907
	419	0.073	419	0.08761	419	0.09989
	420	0.07232	420	0.08778	420	0.10059
	421	0.07173	421	0.08836	421	0.10092
	422	0.07142	422	0.08932	422	0.10082
	423	0.07148	423	0.09044	423	0.10049
	424	0.07176	424	0.09142	424	0.10024
	425	0.07209	425	0.09208	425	0.10027
	426	0.07239	426	0.09234	426	0.10055
	427	0.07277	427	0.09223	427	0.10091
	428	0.07335	428	0.09182	428	0.10119
	429	0.07419	429	0.0912	429	0.10137
	430	0.07521	430	0.0904	430	0.10155
	431	0.07628	431	0.08947	431	0.10183
	432	0.07717	432	0.0885	432	0.10224
	433	0.07767	433	0.0876	433	0.10275
	434	0.07755	434	0.08696	434	0.10329
	435	0.07675	435	0.0867	435	0.10387
	436	0.0754	436	0.08692	436	0.10449
	437	0.07391	437	0.08768	437	0.10513
	438	0.07269	438	0.08893	438	0.10565
	439	0.07198	439	0.09048	439	0.10594
	440	0.07172	440	0.09201	440	0.10585
	441	0.07175	441	0.09322	441	0.10535
	442	0.07187	442	0.09399	442	0.10445
	443	0.07204	443	0.09446	443	0.10322
	444	0.07233	444	0.09482	444	0.10181
	445	0.07281	445	0.09518	445	0.10044
	446	0.07357	446	0.09554	446	0.09939
	447	0.07458	447	0.09586	447	0.09886
	448	0.07566	448	0.09617	448	0.09882
	449	0.0766	449	0.09648	449	0.09897
	450	0.07719	450	0.09666	450	0.09892
	451	0.07739	451	0.09644	451	0.09842
	452	0.07729	452	0.09563	452	0.09753
	453	0.07708	453	0.09426	453	0.09653
	454	0.07687	454	0.09263	454	0.09569
	455	0.07663	455	0.09116	455	0.09517
	456	0.07622	456	0.09018	456	0.09495
	457	0.0755	457	0.08981	457	0.09498
	458	0.07451	458	0.08993	458	0.09523
	459	0.07342	459	0.09027	459	0.09574
	460	0.07246	460	0.09062	460	0.09652
	461	0.07178	461	0.09101	461	0.09747
	462	0.07143	462	0.09161	462	0.09839
	463	0.07133	463	0.09256	463	0.0991
	464	0.0714	464	0.09376	464	0.0996
	465	0.07153	465	0.09489	465	0.1
	466	0.0717	466	0.09567	466	0.10039
	467	0.07195	467	0.09609	467	0.10074
	468	0.07233	468	0.09641	468	0.10097
	469	0.0729	469	0.09699	469	0.10109
	470	0.07368	470	0.09787	470	0.10122
	471	0.0746	471	0.0988	471	0.10151
	472	0.07553	472	0.09936	472	0.10204
	473	0.07629	473	0.09936	473	0.10278
	474	0.07679	474	0.09887	474	0.10361
	475	0.07704	475	0.09812	475	0.10435
	476	0.07716	476	0.09731	476	0.10478
	477	0.07731	477	0.0965	477	0.10474
	478	0.07754	478	0.09578	478	0.10417
	479	0.0778	479	0.09531	479	0.10315
	480	0.07797	480	0.0953	480	0.1019
	481	0.07799	481	0.09589	481	0.10066
	482	0.07794	482	0.09704	482	0.09967
	483	0.07793	483	0.09855	483	0.0991
	484	0.07796	484	0.10014	484	0.09904
	485	0.07792	485	0.10152	485	0.09952
	486	0.0776	486	0.10242	486	0.10048
	487	0.07692	487	0.10266	487	0.10176
	488	0.07595	488	0.10215	488	0.10309
	489	0.07485	489	0.10093	489	0.10424
	490	0.07382	490	0.0991	490	0.1051
	491	0.07303	491	0.09694	491	0.10566
	492	0.07265	492	0.09489	492	0.10589
	493	0.07277	493	0.09339	493	0.10571
	494	0.07332	494	0.09268	494	0.10511
	495	0.07407	495	0.09264	495	0.10431
	496	0.07469	496	0.09293	496	0.10366
	497	0.07496	497	0.09321	497	0.10352
	498	0.07484	498	0.09336	498	0.10402
	499	0.0745	499	0.09349	499	0.10505
	500	0.07423	500	0.0937	500	0.10636
	501	0.07427	501	0.09402	501	0.10767
	502	0.07476	502	0.09434	502	0.10867
	503	0.0757	503	0.09466	503	0.10913
	504	0.07697	504	0.09509	504	0.10897
	505	0.07831	505	0.09584	505	0.10832
	506	0.07945	506	0.09706	506	0.10749
	507	0.08015	507	0.09871	507	0.10683
	508	0.0803	508	0.10047	508	0.10662
	509	0.07999	509	0.1019	509	0.10689
	510	0.07946	510	0.10268	510	0.10754
	511	0.07903	511	0.10274	511	0.10837
	512	0.07898	512	0.10223	512	0.10923
	513	0.07945	513	0.10137	513	0.11003
	514	0.08042	514	0.10031	514	0.11073
	515	0.08167	515	0.09919	515	0.11131
	516	0.08287	516	0.09818	516	0.11181
	517	0.08369	517	0.09749	517	0.11229
	518	0.08397	518	0.09726	518	0.11288
	519	0.08381	519	0.0975	519	0.11364
	520	0.08354	520	0.09806	520	0.11454
	521	0.08345	521	0.09873	521	0.11537
	522	0.0836	522	0.09934	522	0.11586
	523	0.08379	523	0.09986	523	0.11578
	524	0.08376	524	0.10029	524	0.11516
	525	0.08341	525	0.10064	525	0.11423
	526	0.08285	526	0.10084	526	0.11331
	527	0.08228	527	0.10085	527	0.1126
	528	0.08194	528	0.10068	528	0.11209
	529	0.08202	529	0.10052	529	0.11164
	530	0.08256	530	0.10061	530	0.11111
	531	0.08345	531	0.1011	531	0.11052
	532	0.08439	532	0.10195	532	0.11001
	533	0.08505	533	0.10289	533	0.10977
	534	0.08525	534	0.10361	534	0.10992
	535	0.08499	535	0.10384	535	0.11043
	536	0.08447	536	0.1035	536	0.11107
	537	0.08391	537	0.10275	537	0.11158
	538	0.0835	538	0.10192	538	0.11173
	539	0.08333	539	0.10136	539	0.11149
	540	0.08338	540	0.10125	540	0.11102
	541	0.08351	541	0.1016	541	0.11052
	542	0.08352	542	0.10227	542	0.11019
	543	0.08334	543	0.10311	543	0.11015
	544	0.08309	544	0.10396	544	0.11042
	545	0.08293	545	0.10471	545	0.1109
	546	0.08289	546	0.10532	546	0.11134
	547	0.08284	547	0.10581	547	0.11139
	548	0.08261	548	0.10631	548	0.11085
	549	0.08216	549	0.10693	549	0.1098
	550	0.08157	550	0.10772	550	0.10861
	551	0.081	551	0.10853	551	0.10772
	552	0.08068	552	0.10909	552	0.10744
	553	0.08077	553	0.10911	553	0.10776
	554	0.08133	554	0.10845	554	0.10844
	555	0.08219	555	0.10721	555	0.1091
	556	0.0831	556	0.10574	556	0.10936
	557	0.08381	557	0.10446	557	0.10896
	558	0.08428	558	0.10368	558	0.10793
	559	0.08456	559	0.10349	559	0.10655
	560	0.08475	560	0.10375	560	0.10526
	561	0.08485	561	0.10415	561	0.10438
	562	0.08479	562	0.10446	562	0.10398
	563	0.08446	563	0.10455	563	0.10394
	564	0.08385	564	0.10444	564	0.1041
	565	0.08313	565	0.10425	565	0.10445
	566	0.08262	566	0.10405	566	0.10507
	567	0.08261	567	0.1039	567	0.106
	568	0.08329	568	0.10383	568	0.10713
	569	0.08457	569	0.10385	569	0.10822
	570	0.08617	570	0.10384	570	0.10906
	571	0.08766	571	0.10363	571	0.10964
	572	0.08865	572	0.10308	572	0.11008
	573	0.08893	573	0.1022	573	0.11053
	574	0.08862	574	0.10117	574	0.11108
	575	0.08808	575	0.10029	575	0.11172
	576	0.08767	576	0.09982	576	0.11249
	577	0.08749	577	0.09984	577	0.11341
	578	0.08728	578	0.10019	578	0.11443
	579	0.08672	579	0.1006	579	0.11543
	580	0.08569	580	0.10084	580	0.11622
	581	0.08441	581	0.10092	581	0.11664
	582	0.08328	582	0.10103	582	0.11664
	583	0.08255	583	0.10142	583	0.11616
	584	0.08223	584	0.10222	584	0.11512
	585	0.08213	585	0.10328	585	0.11353
	586	0.08202	586	0.10425	586	0.11151
	587	0.08183	587	0.10478	587	0.1093
	588	0.08161	588	0.10462	588	0.10725
	589	0.08152	589	0.10372	589	0.10563
	590	0.08162	590	0.10234	590	0.10462
	591	0.08174	591	0.10088	591	0.10422
	592	0.0815	592	0.09981	592	0.10428
	593	0.08052	593	0.09932	593	0.10461
	594	0.07867	594	0.09929	594	0.10515
	595	0.0762	595	0.09941	595	0.1059
	596	0.0736	596	0.09943	596	0.10691
	597	0.07144	597	0.09935	597	0.10808
	598	0.07011	598	0.09937	598	0.10922
	599	0.06972	599	0.09977	599	0.11019
	600	0.07016	600	0.10077	600	0.11099
	601	0.07128	601	0.10243	601	0.11167
	602	0.07292	602	0.10459	602	0.11224
	603	0.07487	603	0.10688	603	0.11255
	604	0.07674	604	0.10883	604	0.11247
	605	0.07807	605	0.11002	605	0.11201
	606	0.07853	606	0.11023	606	0.11134
	607	0.07818	607	0.10951	607	0.11065
	608	0.07738	608	0.10799	608	0.11008
	609	0.07666	609	0.10587	609	0.10969
	610	0.07638	610	0.10332	610	0.10959
	611	0.07657	611	0.10063	611	0.1099
	612	0.07702	612	0.09809	612	0.1106
	613	0.07745	613	0.09599	613	0.11148
	614	0.07773	614	0.09452	614	0.11225
	615	0.07798	615	0.09382	615	0.11267
	616	0.07845	616	0.09395	616	0.11262
	617	0.07925	617	0.09478	617	0.11211
	618	0.08021	618	0.09592	618	0.11122
	619	0.08089	619	0.09688	619	0.1102
	620	0.08091	620	0.09727	620	0.10935
	621	0.08024	621	0.09705	621	0.10894
	622	0.0792	622	0.09656	622	0.1091
	623	0.07828	623	0.09625	623	0.10981
	624	0.07784	624	0.09635	624	0.11094
	625	0.07794	625	0.0968	625	0.11235
	626	0.07844	626	0.09729	626	0.11383
	627	0.07908	627	0.09754	627	0.11519
	628	0.07966	628	0.09754	628	0.1163
	629	0.08004	629	0.0975	629	0.11719
	630	0.08024	630	0.09774	630	0.11797
	631	0.0804	631	0.09843	631	0.11866
	632	0.08068	632	0.09943	632	0.11916
	633	0.08125	633	0.10047	633	0.11929
	634	0.08216	634	0.1013	634	0.11894
	635	0.08335	635	0.10187	635	0.1182
	636	0.08463	636	0.10223	636	0.11726
	637	0.08574	637	0.10246	637	0.11636
	638	0.08646	638	0.1026	638	0.11566
	639	0.08666	639	0.10277	639	0.11517
	640	0.08636	640	0.10311	640	0.11482
	641	0.08575	641	0.10382	641	0.11447
	642	0.0851	642	0.10494	642	0.11394
	643	0.08459	643	0.10634	643	0.11311
	644	0.0843	644	0.10769	644	0.112
	645	0.08418	645	0.10862	645	0.11081
	646	0.08419	646	0.10887	646	0.1099
	647	0.08434	647	0.10841	647	0.10955
	648	0.08469	648	0.10739	648	0.10986
	649	0.08525	649	0.10611	649	0.11068
	650	0.08593	650	0.1049	650	0.11167
	651	0.0865	651	0.10401	651	0.11255
	652	0.08667	652	0.10357	652	0.11317
	653	0.0863	653	0.10351	653	0.11347
	654	0.08552	654	0.10364	654	0.11345
	655	0.08463	655	0.10374	655	0.11314
	656	0.08394	656	0.1036	656	0.11262
	657	0.08366	657	0.10308	657	0.11209
	658	0.08383	658	0.10223	658	0.11179
	659	0.0844	659	0.10118	659	0.11185
	660	0.08518	660	0.10013	660	0.11224
	661	0.08591	661	0.09925	661	0.11277
	662	0.08633	662	0.09865	662	0.11327
	663	0.08628	663	0.09838	663	0.11369
	664	0.08577	664	0.09846	664	0.11405
	665	0.08491	665	0.09873	665	0.11432
	666	0.08389	666	0.09888	666	0.11439
	667	0.08297	667	0.09855	667	0.11419
	668	0.08242	668	0.09758	668	0.11378
	669	0.08248	669	0.09614	669	0.11337
	670	0.08318	670	0.09473	670	0.1132
	671	0.08428	671	0.09387	671	0.1135
	672	0.0853	672	0.09382	672	0.11432
	673	0.08583	673	0.09444	673	0.11554
	674	0.08569	674	0.0953	674	0.11676
	675	0.08508	675	0.09598	675	0.11752
	676	0.08433	676	0.09634	676	0.11752
	677	0.08369	677	0.09652	677	0.11674
	678	0.08325	678	0.0968	678	0.11555
	679	0.08296	679	0.09741	679	0.11442
	680	0.08276	680	0.09845	680	0.1138
	681	0.08272	681	0.09984	681	0.11384
	682	0.08295	682	0.10136	682	0.11449
	683	0.08348	683	0.10271	683	0.11553
	684	0.08415	684	0.10363	684	0.11682
	685	0.08464	685	0.10401	685	0.11828
	686	0.08463	686	0.10387	686	0.11975
	687	0.08403	687	0.10341	687	0.12092
	688	0.08308	688	0.10278	688	0.12138
	689	0.08223	689	0.10209	689	0.12087
	690	0.08185	690	0.10136	690	0.11948
	691	0.0821	691	0.10068	691	0.11761
	692	0.08286	692	0.10023	692	0.11575
	693	0.08386	693	0.10018	693	0.11422
	694	0.08479	694	0.10056	694	0.11315
	695	0.08534	695	0.10116	695	0.1125
	696	0.08538	696	0.10171	696	0.11219
	697	0.08491	697	0.10204	697	0.11213
	698	0.08413	698	0.1021	698	0.1122
	699	0.08326	699	0.10194	699	0.11223
	700	0.08246	700	0.1016	700	0.11213
	701	0.08178	701	0.10116	701	0.11193
	702	0.08119	702	0.10076	702	0.11172
	703	0.08061	703	0.1007	703	0.11155
	704	0.08003	704	0.1012	704	0.11138
	705	0.07954	705	0.10225	705	0.11115
	706	0.07936	706	0.10354	706	0.11089
	707	0.07969	707	0.10462	707	0.11072
	708	0.08057	708	0.10519	708	0.11074
	709	0.08183	709	0.10526	709	0.111
	710	0.08307	710	0.10502	710	0.11148
	711	0.08392	711	0.10468	711	0.11212
	712	0.08415	712	0.10432	712	0.11288
	713	0.08383	713	0.10395	713	0.11369
	714	0.08322	714	0.1036	714	0.11441
	715	0.08257	715	0.10328	715	0.11488
	716	0.08203	716	0.10295	716	0.11503
	717	0.08166	717	0.10255	717	0.115
	718	0.08148	718	0.10201	718	0.11511
	719	0.08148	719	0.10143	719	0.11564
	720	0.0815	720	0.10095	720	0.11661
	721	0.08136	721	0.10079	721	0.11768
	722	0.08103	722	0.10109	722	0.11835
	723	0.08063	723	0.10189	723	0.11834
	724	0.08029	724	0.10316	724	0.1177
	725	0.08002	725	0.10466	725	0.11674
	726	0.07965	726	0.10607	726	0.11575
	727	0.07901	727	0.10707	727	0.1149
	728	0.07813	728	0.10748	728	0.11423
	729	0.07718	729	0.10736	729	0.11373
	730	0.07643	730	0.10693	730	0.11333
	731	0.07607	731	0.10638	731	0.11287
	732	0.07619	732	0.10577	732	0.1122
	733	0.0768	733	0.10501	733	0.11132
	734	0.07787	734	0.10404	734	0.1105
	735	0.07934	735	0.1029	735	0.11008
	736	0.08111	736	0.10182	736	0.11031
	737	0.08291	737	0.10108	737	0.11121
	738	0.08435	738	0.10088	738	0.11251
	739	0.08509	739	0.10115	739	0.11388
	740	0.08502	740	0.10164	740	0.11503
	741	0.08431	741	0.102	741	0.1158
	742	0.08328	742	0.10201	742	0.11624
	743	0.08221	743	0.1016	743	0.11646
	744	0.08124	744	0.10088	744	0.11656
	745	0.08044	745	0.10002	745	0.11652
	746	0.07981	746	0.09927	746	0.11627
	747	0.07938	747	0.0989	747	0.11574
	748	0.0792	748	0.0991	748	0.11503
	749	0.07938	749	0.09984	749	0.11446
	750	0.08004	750	0.10087	750	0.11434
	751	0.08117	751	0.10183	751	0.11483
	752	0.08253	752	0.10247	752	0.11578
	753	0.08371	753	0.10278	753	0.11678
	754	0.08435	754	0.10294	754	0.1174
	755	0.08432	755	0.10319	755	0.11738
	756	0.08366	756	0.10365	756	0.11682
	757	0.08246	757	0.10432	757	0.11605
	758	0.08086	758	0.10506	758	0.11545
	759	0.0791	759	0.10573	759	0.11522
	760	0.07754	760	0.10615	760	0.11527
	761	0.07652	761	0.10618	761	0.11536
	762	0.07618	762	0.10569	762	0.11527
	763	0.07642	763	0.10474	763	0.11491
	764	0.07706	764	0.10358	764	0.11444
	765	0.07798	765	0.10259	765	0.11416
	766	0.0792	766	0.10202	766	0.11438
	767	0.08075	767	0.1018	767	0.11522
	768	0.08251	768	0.10165	768	0.11643
	769	0.08413	769	0.10131	769	0.11747
	770	0.08522	770	0.10071	770	0.11784
	771	0.08557	771	0.10003	771	0.11727
	772	0.0853	772	0.0995	772	0.11588
	773	0.08479	773	0.0993	773	0.11414
	774	0.08434	774	0.09945	774	0.11264
	775	0.08402	775	0.09986	775	0.11182
	776	0.08363	776	0.10045	776	0.11175
	777	0.08296	777	0.10119	777	0.11218
	778	0.08205	778	0.10202	778	0.11271
	779	0.08108	779	0.10277	779	0.11309
	780	0.08029	780	0.10317	780	0.11332
	781	0.07974	781	0.10295	781	0.11355
	782	0.07937	782	0.10197	782	0.11395
	783	0.07911	783	0.10037	783	0.11453
	784	0.07888	784	0.09851	784	0.11519
	785	0.07863	785	0.09683	785	0.11577
	786	0.07829	786	0.0956	786	0.11607
	787	0.07789	787	0.09481	787	0.11591
	788	0.07761	788	0.09417	788	0.11516
	789	0.07763	789	0.09335	789	0.11392
	790	0.07795	790	0.09216	790	0.1124
	791	0.07842	791	0.09069	791	0.11084
	792	0.07877	792	0.08924	792	0.10934
	793	0.07887	793	0.08818	793	0.10796
	794	0.07867	794	0.08781	794	0.10681
	795	0.07827	795	0.08823	795	0.10612
	796	0.07781	796	0.08942	796	0.10612
	797	0.07743	797	0.09128	797	0.10685
	798	0.07721	798	0.09356	798	0.10807
	799	0.07716	799	0.09595	799	0.10939
	800	0.07721	800	0.09804	800	0.11045
	801	0.07726	801	0.09955	801	0.11113
	802	0.07726	802	0.10035	802	0.11152
	803	0.07725	803	0.10052	803	0.11188
	804	0.07724	804	0.10018	804	0.11243
	805	0.07718	805	0.09945	805	0.11316
	806	0.07697	806	0.09846	806	0.11381
	807	0.07656	807	0.09738	807	0.11403
	808	0.07604	808	0.09642	808	0.11359
	809	0.07567	809	0.09574	809	0.1126
	810	0.0756	810	0.09527	810	0.11143
	811	0.07581	811	0.09478	811	0.11058
	812	0.07604	812	0.09408	812	0.11039
	813	0.07605	813	0.09319	813	0.11096
	814	0.07581	814	0.09227	814	0.11206
	815	0.07557	815	0.09152	815	0.11327
	816	0.07561	816	0.09101	816	0.11412
	817	0.07593	817	0.09079	817	0.11432
	818	0.07624	818	0.09093	818	0.11378
	819	0.07616	819	0.09153	819	0.11265
	820	0.07555	820	0.09261	820	0.11128
	821	0.07459	821	0.09407	821	0.11011
	822	0.07366	822	0.09573	822	0.1096
	823	0.07314	823	0.0974	823	0.10997
	824	0.07318	824	0.09896	824	0.11114
	825	0.07374	825	0.10022	825	0.11276
	826	0.07463	826	0.10098	826	0.11434
	827	0.07558	827	0.10111	827	0.11547
	828	0.07636	828	0.10061	828	0.11596
	829	0.07685	829	0.09965	829	0.11594
	830	0.07709	830	0.09847	830	0.1158
	831	0.07728	831	0.09724	831	0.11589
	832	0.07768	832	0.09615	832	0.11634
	833	0.07852	833	0.09542	833	0.11693
	834	0.07985	834	0.09539	834	0.11735
	835	0.08143	835	0.09625	835	0.1174
	836	0.08277	836	0.09792	836	0.11711
	837	0.08337	837	0.09989	837	0.11668
	838	0.083	838	0.10144	838	0.11632
	839	0.08188	839	0.10205	839	0.11617
	840	0.08062	840	0.10163	840	0.11622
	841	0.07991	841	0.10055	841	0.11639
	842	0.08016	842	0.09942	842	0.11659
	843	0.08137	843	0.09874	843	0.11681
	844	0.0832	844	0.09874	844	0.11707
	845	0.08529	845	0.0993	845	0.11736
	846	0.08736	846	0.10012	846	0.11756
	847	0.08922	847	0.10091	847	0.11765
	848	0.09066	848	0.10148	848	0.11773
	849	0.09139	849	0.10175	849	0.11802
	850	0.09121	850	0.10176	850	0.11871
	851	0.09013	851	0.10158	851	0.11984
	852	0.08848	852	0.10139	852	0.12127
	853	0.0868	853	0.10132	853	0.12277
	854	0.08558	854	0.10146	854	0.12406
	855	0.08509	855	0.10167	855	0.12483
	856	0.08524	856	0.10167	856	0.12481
	857	0.08562	857	0.10121	857	0.12393
	858	0.08572	858	0.10023	858	0.12243
	859	0.08525	859	0.09898	859	0.12078
	860	0.08429	860	0.09786	860	0.11942
	861	0.08323	861	0.09716	861	0.11866
	862	0.08248	862	0.09693	862	0.11852
	863	0.08219	863	0.09698	863	0.11892
	864	0.08224	864	0.09707	864	0.11965
	865	0.08237	865	0.09701	865	0.12048
	866	0.08235	866	0.09679	866	0.12117
	867	0.08218	867	0.09656	867	0.12153
	868	0.08202	868	0.09655	868	0.12143
	869	0.08206	869	0.09695	869	0.12083
	870	0.0824	870	0.09782	870	0.11984
	871	0.08298	871	0.09904	871	0.11875
	872	0.08366	872	0.10037	872	0.11792
	873	0.08432	873	0.10152	873	0.11762
	874	0.08488	874	0.10233	874	0.11793
	875	0.0853	875	0.10276	875	0.11874
	876	0.08554	876	0.10286	876	0.11983
	877	0.08556	877	0.10268	877	0.121
	878	0.08541	878	0.10236	878	0.12203
	879	0.08518	879	0.10209	879	0.12272
	880	0.085	880	0.10207	880	0.12292
	881	0.08495	881	0.10233	881	0.12259
	882	0.08498	882	0.10273	882	0.12175
	883	0.08498	883	0.10306	883	0.12056
	884	0.08483	884	0.10317	884	0.11929
	885	0.08445	885	0.10303	885	0.11829
	886	0.08387	886	0.10262	886	0.11784
	887	0.08325	887	0.10198	887	0.11807
	888	0.08279	888	0.1011	888	0.1189
	889	0.0827	889	0.09998	889	0.12015
	890	0.08304	890	0.09872	890	0.12156
	891	0.0837	891	0.0975	891	0.12287
	892	0.0845	892	0.09663	892	0.12382
	893	0.08524	893	0.09638	893	0.12426
	894	0.08579	894	0.09675	894	0.12411
	895	0.08604	895	0.09742	895	0.12348
	896	0.08588	896	0.09793	896	0.12263
	897	0.08527	897	0.09797	897	0.12187
	898	0.0843	898	0.09753	898	0.12139
	899	0.08321	899	0.09681	899	0.12118
	900	0.08229	900	0.09605	900	0.12105
	901	0.08176	901	0.0954	901	0.12084
	902	0.08169	902	0.095	902	0.12053
	903	0.08195	903	0.095	903	0.1202
	904	0.08222	904	0.09557	904	0.11979
	905	0.08216	905	0.09678	905	0.11908
	906	0.08155	906	0.09852	906	0.11787
	907	0.08048	907	0.10047	907	0.11623
	908	0.07922	908	0.10218	908	0.11459
	909	0.0781	909	0.10328	909	0.11359
	910	0.07735	910	0.1036	910	0.11369
	911	0.07704	911	0.10322	911	0.11487
	912	0.07708	912	0.10237	912	0.11666
	913	0.07731	913	0.10138	913	0.11839
	914	0.07759	914	0.10055	914	0.11952
	915	0.07782	915	0.10006	915	0.11983
	916	0.07787	916	0.09991	916	0.1194
	917	0.07759	917	0.09992	917	0.11858
	918	0.07686	918	0.09983	918	0.11774
	919	0.07577	919	0.09949	919	0.11715
	920	0.07459	920	0.09893	920	0.11692
	921	0.0737	921	0.09829	921	0.117
	922	0.0733	922	0.09782	922	0.1172
	923	0.07344	923	0.09767	923	0.11736
	924	0.07403	924	0.09793	924	0.11743
	925	0.075	925	0.09851	925	0.11746
	926	0.07626	926	0.09923	926	0.11757
	927	0.07765	927	0.09986	927	0.11788
	928	0.07893	928	0.10018	928	0.11837
	929	0.07991	929	0.1001	929	0.11889
	930	0.0806	930	0.09958	930	0.11916
	931	0.08117	931	0.09869	931	0.11896
	932	0.08178	932	0.09758	932	0.1183
	933	0.08243	933	0.09653	933	0.11751
	934	0.08297	934	0.0958	934	0.11708
	935	0.08322	935	0.0955	935	0.11736
	936	0.0831	936	0.09551	936	0.11838
	937	0.08269	937	0.09552	937	0.11986
	938	0.08215	938	0.09524	938	0.12139
	939	0.08156	939	0.09458	939	0.12271
	940	0.08094	940	0.09371	940	0.12367
	941	0.0803	941	0.0929	941	0.12424
	942	0.07966	942	0.09242	942	0.12437
	943	0.07905	943	0.09241	943	0.12408
	944	0.07847	944	0.09292	944	0.1235
	945	0.07793	945	0.09386	945	0.12293
	946	0.07742	946	0.09506	946	0.12263
	947	0.07698	947	0.09629	947	0.12262
	948	0.07669	948	0.09735	948	0.12273
	949	0.07663	949	0.09815	949	0.12277
	950	0.07685	950	0.09874	950	0.12265
	951	0.07731	951	0.09924	951	0.12241
	952	0.07791	952	0.09977	952	0.12209
	953	0.07854	953	0.10039	953	0.1217
	954	0.07918	954	0.10106	954	0.1212
	955	0.07979	955	0.10168	955	0.1206
	956	0.08027	956	0.10211	956	0.11996
	957	0.08051	957	0.10226	957	0.1195
	958	0.08046	958	0.10214	958	0.11941
	959	0.08027	959	0.10187	959	0.11975
	960	0.08011	960	0.1016	960	0.12036
	961	0.08005	961	0.10142	961	0.12095
	962	0.08002	962	0.10137	962	0.12127
	963	0.07991	963	0.10153	963	0.12126
	964	0.07972	964	0.10197	964	0.12101
	965	0.07957	965	0.1027	965	0.1207
	966	0.07958	966	0.10356	966	0.12044
	967	0.0798	967	0.10436	967	0.12023
	968	0.08023	968	0.10497	968	0.12002
	969	0.0808	969	0.10541	969	0.11977
	970	0.08139	970	0.10575	970	0.11952
	971	0.0819	971	0.10601	971	0.11941
	972	0.08227	972	0.10617	972	0.11959
	973	0.08249	973	0.10621	973	0.12015
	974	0.08261	974	0.10623	974	0.12104
	975	0.08267	975	0.10637	975	0.12209
	976	0.08278	976	0.10663	976	0.12311
	977	0.08308	977	0.10687	977	0.12394
	978	0.08369	978	0.10687	978	0.12445
	979	0.0846	979	0.10655	979	0.12448
	980	0.08564	980	0.10605	980	0.12397
	981	0.0866	981	0.10562	981	0.12301
	982	0.0873	982	0.10543	982	0.12185
	983	0.0876	983	0.10545	983	0.12071
	984	0.08739	984	0.10557	984	0.11972
	985	0.08667	985	0.10574	985	0.11888
	986	0.08559	986	0.10594	986	0.11823
	987	0.08439	987	0.10619	987	0.11787
	988	0.08334	988	0.10653	988	0.11788
	989	0.08253	989	0.10693	989	0.11821
	990	0.08187	990	0.10742	990	0.11873
	991	0.08122	991	0.108	991	0.11933
	992	0.08055	992	0.1087	992	0.11998
	993	0.08001	993	0.10957	993	0.12064
	994	0.07986	994	0.11056	994	0.12122
	995	0.08027	995	0.11159	995	0.12163
	996	0.08115	996	0.11246	996	0.12187
	997	0.08217	997	0.113	997	0.12207
	998	0.08301	998	0.11312	998	0.1223
	999	0.08351	999	0.11285	999	0.12245
	1000	0.08379	1000	0.11226	1000	0.12225
	1001	0.08413	1001	0.11148	1001	0.12157
	1002	0.08472	1002	0.11058	1002	0.12057
	1003	0.0856	1003	0.10965	1003	0.11968
	1004	0.08666	1004	0.10879	1004	0.11927
	1005	0.08763	1005	0.10809	1005	0.11952
	1006	0.0882	1006	0.10761	1006	0.12038
	1007	0.08815	1007	0.10737	1007	0.12167
	1008	0.08747	1008	0.10735	1008	0.12321
	1009	0.0865	1009	0.10753	1009	0.12482
	1010	0.08574	1010	0.10785	1010	0.12626
	1011	0.0856	1011	0.10823	1011	0.12723
	1012	0.08615	1012	0.10858	1012	0.12744
	1013	0.08707	1013	0.10886	1013	0.12672
	1014	0.08786	1014	0.10912	1014	0.12512
	1015	0.08806	1015	0.10944	1015	0.12298
	1016	0.08742	1016	0.1099	1016	0.12079
	1017	0.08595	1017	0.11048	1017	0.11902
	1018	0.08393	1018	0.11101	1018	0.11791
	1019	0.08186	1019	0.11119	1019	0.11749
	1020	0.08026	1020	0.11076	1020	0.11766
	1021	0.07949	1021	0.10959	1021	0.11835
	1022	0.07959	1022	0.10782	1022	0.1195
	1023	0.0802	1023	0.10581	1023	0.121
	1024	0.0808	1024	0.10407	1024	0.12263
	1025	0.08091	1025	0.10307	1025	0.12415
	1026	0.08034	1026	0.10308	1026	0.12536
	1027	0.07923	1027	0.10403	1027	0.12616
	1028	0.07801	1028	0.10556	1028	0.12654
	1029	0.07714	1029	0.10715	1029	0.1266
	1030	0.07685	1030	0.10835	1030	0.12645
	1031	0.0771	1031	0.10896	1031	0.1261
	1032	0.07759	1032	0.10904	1032	0.12551
	1033	0.07798	1033	0.10878	1033	0.12462
	1034	0.07807	1034	0.10831	1034	0.12348
	1035	0.07782	1035	0.10764	1035	0.12229
	1036	0.07734	1036	0.10682	1036	0.12125
	1037	0.07686	1037	0.10609	1037	0.12049
	1038	0.07673	1038	0.10582	1038	0.12
	1039	0.0772	1039	0.10629	1039	0.11975
	1040	0.07838	1040	0.10757	1040	0.11974
	1041	0.08007	1041	0.10947	1041	0.12007
	1042	0.08191	1042	0.1116	1042	0.12083
	1043	0.08356	1043	0.11347	1043	0.12188
	1044	0.08482	1044	0.11454	1044	0.12293
	1045	0.08565	1045	0.11442	1045	0.12357
	1046	0.08612	1046	0.1131	1046	0.12361
	1047	0.0864	1047	0.11101	1047	0.12316
	1048	0.08669	1048	0.10881	1048	0.12257
	1049	0.08722	1049	0.10703	1049	0.12222
	1050	0.08803	1050	0.10585	1050	0.12232
	1051	0.08897	1051	0.10518	1051	0.12286
	1052	0.08967	1052	0.10476	1052	0.12377
	1053	0.08974	1053	0.10446	1053	0.12497
	1054	0.08889	1054	0.10433	1054	0.12638
	1055	0.08716	1055	0.10453	1055	0.12783
	1056	0.08491	1056	0.10522	1056	0.12912
	1057	0.08275	1057	0.10639	1057	0.13006
	1058	0.08127	1058	0.10783	1058	0.13055
	1059	0.08078	1059	0.10921	1059	0.1305
	1060	0.08114	1060	0.11025	1060	0.12986
	1061	0.08185	1061	0.11079	1061	0.12868
	1062	0.0823	1062	0.11082	1062	0.12717
	1063	0.08214	1063	0.11042	1063	0.12572
	1064	0.08144	1064	0.10971	1064	0.1247
	1065	0.08063	1065	0.10882	1065	0.12433
	1066	0.08019	1066	0.10786	1066	0.12452
	1067	0.08041	1067	0.10686	1067	0.12504
	1068	0.08133	1068	0.10579	1068	0.1256
	1069	0.08275	1069	0.10469	1069	0.12601
	1070	0.08437	1070	0.10374	1070	0.12619
	1071	0.08576	1071	0.10319	1071	0.12608
	1072	0.08651	1072	0.10324	1072	0.1256
	1073	0.08638	1073	0.10391	1073	0.12471
	1074	0.08553	1074	0.10494	1074	0.12352
	1075	0.08448	1075	0.10591	1075	0.12233
	1076	0.0839	1076	0.10647	1076	0.12148
	1077	0.08418	1077	0.10652	1077	0.12119
	1078	0.08521	1078	0.10618	1078	0.12144
	1079	0.08647	1079	0.10566	1079	0.12203
	1080	0.08741	1080	0.10512	1080	0.12276
	1081	0.08782	1081	0.10468	1081	0.12349
	1082	0.08787	1082	0.10445	1082	0.12415
	1083	0.08783	1083	0.10452	1083	0.12471
	1084	0.0878	1084	0.10493	1084	0.12515
	1085	0.08769	1085	0.10562	1085	0.12546
	1086	0.08733	1086	0.1065	1086	0.12564
	1087	0.08667	1087	0.10746	1087	0.12564
	1088	0.08573	1088	0.10839	1088	0.12538
	1089	0.08456	1089	0.10917	1089	0.12481
	1090	0.08323	1090	0.1097	1090	0.12397
	1091	0.0819	1091	0.10989	1091	0.1231
	1092	0.08092	1092	0.10976	1092	0.12247
	1093	0.08072	1093	0.10931	1093	0.12225
	1094	0.08153	1094	0.10858	1094	0.12244
	1095	0.08316	1095	0.10761	1095	0.1229
	1096	0.0851	1096	0.10657	1096	0.12353
	1097	0.08673	1097	0.10569	1097	0.1243
	1098	0.08767	1098	0.10517	1098	0.12524
	1099	0.08788	1099	0.10508	1099	0.12635
	1100	0.08751	1100	0.10525	1100	0.12761
	1101	0.08677	1101	0.10545	1101	0.12899
	1102	0.08586	1102	0.10544	1102	0.13038
	1103	0.08495	1103	0.10514	1103	0.1316
	1104	0.08415	1104	0.10461	1104	0.13251
	1105	0.08354	1105	0.10403	1105	0.13304
	1106	0.08316	1106	0.10356	1106	0.13326
	1107	0.08307	1107	0.10327	1107	0.13331
	1108	0.08329	1108	0.10315	1108	0.13328
	1109	0.08366	1109	0.10325	1109	0.13316
	1110	0.08391	1110	0.10367	1110	0.13292
	1111	0.08376	1111	0.10448	1111	0.1326
	1112	0.08311	1112	0.10556	1112	0.13229
	1113	0.0822	1113	0.10657	1113	0.13207
	1114	0.08147	1114	0.10717	1114	0.13187
	1115	0.08134	1115	0.10715	1115	0.13147
	1116	0.08195	1116	0.10664	1116	0.13073
	1117	0.08312	1117	0.10597	1117	0.12973
	1118	0.0845	1118	0.10547	1118	0.12872
	1119	0.08584	1119	0.10532	1119	0.12802
	1120	0.0871	1120	0.10544	1120	0.12777
	1121	0.08838	1121	0.10569	1121	0.12791
	1122	0.0897	1122	0.106	1122	0.12825
	1123	0.09091	1123	0.10642	1123	0.1286
	1124	0.09181	1124	0.10703	1124	0.12876
	1125	0.09224	1125	0.10781	1125	0.12857
	1126	0.09218	1126	0.10857	1126	0.12791
	1127	0.09173	1127	0.10908	1127	0.12689
	1128	0.09106	1128	0.10919	1128	0.12586
	1129	0.09037	1129	0.10889	1129	0.12529
	1130	0.08982	1130	0.10834	1130	0.12544
	1131	0.08948	1131	0.10785	1131	0.12624
	1132	0.08934	1132	0.10772	1132	0.12734
	1133	0.08943	1133	0.10805	1133	0.12837
	1134	0.08981	1134	0.10865	1134	0.12913
	1135	0.09046	1135	0.10919	1135	0.12966
	1136	0.09123	1136	0.10946	1136	0.13007
	1137	0.09185	1137	0.10946	1137	0.13044
	1138	0.0921	1138	0.10938	1138	0.13081
	1139	0.09189	1139	0.10942	1139	0.13119
	1140	0.09126	1140	0.10968	1140	0.1315
	1141	0.09039	1141	0.11015	1141	0.13165
	1142	0.08949	1142	0.11078	1142	0.13161
	1143	0.08872	1143	0.1114	1143	0.13141
	1144	0.08818	1144	0.11173	1144	0.13115
	1145	0.08787	1145	0.11151	1145	0.13088
	1146	0.08771	1146	0.1106	1146	0.1306
	1147	0.08759	1147	0.10912	1147	0.13027
	1148	0.08745	1148	0.10744	1148	0.12995
	1149	0.08733	1149	0.10605	1149	0.12983
	1150	0.08731	1150	0.10535	1150	0.13019
	1151	0.08745	1151	0.10547	1151	0.13117
	1152	0.08765	1152	0.10625	1152	0.1327
	1153	0.08764	1153	0.1073	1153	0.13447
	1154	0.08715	1154	0.10826	1154	0.1361
	1155	0.08617	1155	0.1089	1155	0.13734
	1156	0.08497	1156	0.10925	1156	0.13819
	1157	0.08402	1157	0.10947	1157	0.13882
	1158	0.08369	1158	0.1097	1158	0.13939
	1159	0.08401	1159	0.10999	1159	0.13988
	1160	0.0847	1160	0.11032	1160	0.1401
	1161	0.08541	1161	0.11061	1161	0.13987
	1162	0.08592	1162	0.11082	1162	0.13911
	1163	0.08628	1163	0.111	1163	0.13787
	1164	0.08668	1164	0.11113	1164	0.13629
	1165	0.08724	1165	0.11115	1165	0.13451
	1166	0.08789	1166	0.11095	1166	0.13272
	1167	0.08834	1167	0.11052	1167	0.13119
	1168	0.08829	1168	0.10993	1168	0.13019
	1169	0.08755	1169	0.10934	1169	0.12984
	1170	0.08622	1170	0.10883	1170	0.13007
	1171	0.08465	1171	0.10834	1171	0.1306
	1172	0.08328	1172	0.10775	1172	0.13108
	1173	0.08254	1173	0.10697	1173	0.13128
	1174	0.08271	1174	0.10599	1174	0.13115
	1175	0.08383	1175	0.10495	1175	0.13078
	1176	0.08564	1176	0.10404	1176	0.13029
	1177	0.08773	1177	0.10353	1177	0.12972
	1178	0.08967	1178	0.10364	1178	0.12907
	1179	0.09122	1179	0.10448	1179	0.12836
	1180	0.09231	1180	0.10582	1180	0.12761
	1181	0.09288	1181	0.10722	1181	0.12692
	1182	0.0928	1182	0.10817	1182	0.12642
	1183	0.09197	1183	0.10834	1183	0.12623
	1184	0.09048	1184	0.1077	1184	0.1264
	1185	0.08861	1185	0.10651	1185	0.12689
	1186	0.08666	1186	0.10518	1186	0.12753
	1187	0.08478	1187	0.10413	1187	0.1281
	1188	0.08299	1188	0.10362	1188	0.12839
	1189	0.08132	1189	0.10371	1189	0.12832
	1190	0.07997	1190	0.10428	1190	0.12805
	1191	0.07928	1191	0.10521	1191	0.12795
	1192	0.07945	1192	0.10636	1192	0.12837
	1193	0.08038	1193	0.10761	1193	0.1294
	1194	0.08167	1194	0.1088	1194	0.13078
	1195	0.08287	1195	0.10974	1195	0.13214
	1196	0.08379	1196	0.11026	1196	0.13322
	1197	0.0845	1197	0.11025	1197	0.134
	1198	0.08519	1198	0.10973	1198	0.13464
	1199	0.08591	1199	0.10887	1199	0.13534
	1200	0.08654	1200	0.10789	1200	0.13622
	1201	0.08693	1201	0.10703	1201	0.13727
	1202	0.08705	1202	0.10646	1202	0.13834
	1203	0.08693	1203	0.10619	1203	0.13925
	1204	0.0866	1204	0.10616	1204	0.13981
	1205	0.08605	1205	0.10629	1205	0.13993
	1206	0.08533	1206	0.10659	1206	0.13964
	1207	0.0846	1207	0.10712	1207	0.13909
	1208	0.08404	1208	0.10792	1208	0.13847
	1209	0.08382	1209	0.10889	1209	0.13783
	1210	0.08392	1210	0.1099	1210	0.13714
	1211	0.08428	1211	0.11086	1211	0.13629
	1212	0.08486	1212	0.11166	1212	0.13526
	1213	0.08561	1213	0.11207	1213	0.13415
	1214	0.08641	1214	0.11171	1214	0.13315
	1215	0.08711	1215	0.11024	1215	0.13244
	1216	0.08757	1216	0.10774	1216	0.13218
	1217	0.08776	1217	0.10483	1217	0.13245
	1218	0.08781	1218	0.10244	1218	0.13317
	1219	0.08787	1219	0.10127	1219	0.13405
	1220	0.08808	1220	0.10139	1220	0.13472
	1221	0.08843	1221	0.10223	1221	0.13495
	1222	0.08879	1222	0.10296	1222	0.13487
	1223	0.08905	1223	0.10306	1223	0.13481
	1224	0.08914	1224	0.10254	1224	0.13508
	1225	0.08912	1225	0.1018	1225	0.1358
	1226	0.08904	1226	0.10124	1226	0.13683
	1227	0.08888	1227	0.10107	1227	0.13789
	1228	0.08862	1228	0.10126	1228	0.13864
	1229	0.0883	1229	0.10166	1229	0.13879
	1230	0.08802	1230	0.10212	1230	0.13826
	1231	0.08778	1231	0.10257	1231	0.13721
	1232	0.08749	1232	0.10304	1232	0.13592
	1233	0.08702	1233	0.10364	1233	0.13458
	1234	0.08641	1234	0.10446	1234	0.13323
	1235	0.08589	1235	0.10542	1235	0.13186
	1236	0.08566	1236	0.10624	1236	0.13058
	1237	0.08574	1237	0.10665	1237	0.12964
	1238	0.08596	1238	0.10656	1238	0.12928
	1239	0.08615	1239	0.10607	1239	0.12958
	1240	0.08629	1240	0.10539	1240	0.13041
	1241	0.08645	1241	0.10465	1241	0.13153
	1242	0.08671	1242	0.10386	1242	0.13271
	1243	0.08702	1243	0.10303	1243	0.13372
	1244	0.08732	1244	0.10228	1244	0.13441
	1245	0.08757	1245	0.10181	1245	0.13466
	1246	0.08782	1246	0.10183	1246	0.1344
	1247	0.08815	1247	0.10231	1247	0.13369
	1248	0.0886	1248	0.10307	1248	0.13273
	1249	0.08912	1249	0.10394	1249	0.1318
	1250	0.08966	1250	0.10488	1250	0.13106
	1251	0.09021	1251	0.10609	1251	0.13045
	1252	0.09078	1252	0.10774	1252	0.12985
	1253	0.09131	1253	0.10986	1253	0.12925
	1254	0.09166	1254	0.11222	1254	0.12879
	1255	0.09165	1255	0.1144	1255	0.12868
	1256	0.09117	1256	0.11602	1256	0.12896
	1257	0.09027	1257	0.1169	1257	0.12955
	1258	0.0892	1258	0.11713	1258	0.13031
	1259	0.08829	1259	0.11695	1259	0.13116
	1260	0.08787	1260	0.11656	1260	0.13208
	1261	0.08807	1261	0.116	1261	0.13306
	1262	0.0888	1262	0.11518	1262	0.13412
	1263	0.08974	1263	0.11396	1263	0.13533
	1264	0.09048	1264	0.11231	1264	0.13678
	1265	0.0907	1265	0.1104	1265	0.13851
	1266	0.09035	1266	0.10862	1266	0.1404
	1267	0.08969	1267	0.10737	1267	0.1421
	1268	0.08914	1268	0.10691	1268	0.14326
	1269	0.08902	1269	0.10719	1269	0.14369
	1270	0.08934	1270	0.10798	1270	0.14348
	1271	0.08985	1271	0.10896	1271	0.14296
	1272	0.09024	1272	0.10982	1272	0.14246
	1273	0.09029	1273	0.11037	1273	0.14211
	1274	0.09004	1274	0.11052	1274	0.14186
	1275	0.08966	1275	0.11028	1275	0.14157
	1276	0.08932	1276	0.10978	1276	0.14121
	1277	0.08911	1277	0.10909	1277	0.14087
	1278	0.089	1278	0.10832	1278	0.14063
	1279	0.08892	1279	0.10763	1279	0.14048
	1280	0.0888	1280	0.10726	1280	0.14024
	1281	0.08864	1281	0.10747	1281	0.13967
	1282	0.08858	1282	0.10831	1282	0.13861
	1283	0.08876	1283	0.10955	1283	0.1371
	1284	0.08925	1284	0.11076	1284	0.13537
	1285	0.0899	1285	0.11163	1285	0.13388
	1286	0.09052	1286	0.11212	1286	0.13307
	1287	0.09108	1287	0.11249	1287	0.13316
	1288	0.09168	1288	0.11301	1288	0.13403
	1289	0.09245	1289	0.11375	1289	0.13529
	1290	0.09325	1290	0.11447	1290	0.13647
	1291	0.09382	1291	0.1149	1291	0.13726
	1292	0.09394	1292	0.1149	1292	0.13758
	1293	0.0937	1293	0.1146	1293	0.1376
	1294	0.09331	1294	0.11417	1294	0.13753
	1295	0.09298	1295	0.11373	1295	0.13743
	1296	0.09278	1296	0.11328	1296	0.13715
	1297	0.09267	1297	0.11288	1297	0.13651
	1298	0.09261	1298	0.11267	1298	0.13553
	1299	0.09257	1299	0.11281	1299	0.13451
	1300	0.09255	1300	0.11331	1300	0.1339
	1301	0.09258	1301	0.11401	1301	0.13401
	1302	0.09272	1302	0.11466	1302	0.13497
	1303	0.09298	1303	0.11512	1303	0.13673
	1304	0.09335	1304	0.11536	1304	0.13916
	1305	0.09369	1305	0.11543	1305	0.14202
	1306	0.09391	1306	0.11541	1306	0.14486
	1307	0.09404	1307	0.11528	1307	0.14707
	1308	0.09422	1308	0.11494	1308	0.14815
	1309	0.09455	1309	0.11427	1309	0.14799
	1310	0.0949	1310	0.11333	1310	0.14692
	1311	0.09492	1311	0.1123	1311	0.14554
	1312	0.09427	1312	0.11139	1312	0.1444
	1313	0.09288	1313	0.11064	1313	0.14378
	1314	0.09109	1314	0.10991	1314	0.14362
	1315	0.08946	1315	0.10904	1315	0.14364
	1316	0.08844	1316	0.10803	1316	0.14352
	1317	0.08816	1317	0.10711	1317	0.14301
	1318	0.08838	1318	0.10661	1318	0.14213
	1319	0.08874	1319	0.1068	1319	0.14107
	1320	0.08895	1320	0.10774	1320	0.14015
	1321	0.089	1321	0.10924	1321	0.13963
	1322	0.0891	1322	0.11096	1322	0.13956
	1323	0.08955	1323	0.11256	1323	0.13984
	1324	0.09049	1324	0.11384	1324	0.14029
	1325	0.09178	1325	0.1148	1325	0.14074
	1326	0.09301	1326	0.11551	1326	0.14106
	1327	0.09374	1327	0.11598	1327	0.14117
	1328	0.09375	1328	0.11614	1328	0.14102
	1329	0.09318	1329	0.11591	1329	0.14063
	1330	0.09247	1330	0.11527	1330	0.14017
	1331	0.09202	1331	0.11439	1331	0.13979
	1332	0.09202	1332	0.11349	1332	0.13961
	1333	0.09237	1333	0.11276	1333	0.13962
	1334	0.09283	1334	0.11224	1334	0.13977
	1335	0.09319	1335	0.11182	1335	0.14005
	1336	0.09329	1336	0.11132	1336	0.14048
	1337	0.09305	1337	0.11069	1337	0.14103
	1338	0.09244	1338	0.11009	1338	0.14162
	1339	0.0916	1339	0.10985	1339	0.14206
	1340	0.09081	1340	0.11021	1340	0.14218
	1341	0.09043	1341	0.11116	1341	0.14194
	1342	0.09065	1342	0.11246	1342	0.14147
	1343	0.09134	1343	0.11378	1343	0.14098
	1344	0.0921	1344	0.11491	1344	0.14061
	1345	0.09248	1345	0.11578	1345	0.14032
	1346	0.0923	1346	0.11635	1346	0.13996
	1347	0.09168	1347	0.1166	1347	0.13945
	1348	0.09103	1348	0.11644	1348	0.13879
	1349	0.09072	1349	0.11585	1349	0.13812
	1350	0.09092	1350	0.11494	1350	0.13772
	1351	0.09153	1351	0.11392	1351	0.13783
	1352	0.09225	1352	0.11315	1352	0.13855
	1353	0.09281	1353	0.11288	1353	0.13971
	1354	0.09314	1354	0.11322	1354	0.14094
	1355	0.09328	1355	0.11403	1355	0.14189
	1356	0.09328	1356	0.11502	1356	0.14249
	1357	0.09305	1357	0.1159	1357	0.14288
	1358	0.0925	1358	0.11651	1358	0.14321
	1359	0.09171	1359	0.11691	1359	0.14351
	1360	0.09096	1360	0.11728	1360	0.1437
	1361	0.09058	1361	0.11774	1361	0.14369
	1362	0.09068	1362	0.11818	1362	0.14353
	1363	0.09106	1363	0.11829	1363	0.14331
	1364	0.09145	1364	0.1177	1364	0.14316
	1365	0.09171	1365	0.11629	1365	0.14317
	1366	0.09199	1366	0.11429	1366	0.14332
	1367	0.0926	1367	0.11224	1367	0.14349
	1368	0.09374	1368	0.11077	1368	0.14349
	1369	0.09528	1369	0.1103	1369	0.14323
	1370	0.09682	1370	0.1108	1370	0.14275
	1371	0.09796	1371	0.11185	1371	0.14237
	1372	0.09844	1372	0.11295	1372	0.14249
	1373	0.09818	1373	0.11377	1373	0.14342
	1374	0.0972	1374	0.11419	1374	0.1451
	1375	0.09563	1375	0.11419	1375	0.14714
	1376	0.09379	1376	0.1137	1376	0.14891
	1377	0.09216	1377	0.11274	1377	0.1499
	1378	0.09114	1378	0.11153	1378	0.14991
	1379	0.09087	1379	0.11051	1379	0.14916
	1380	0.09114	1380	0.11004	1380	0.14818
	1381	0.09153	1381	0.11022	1381	0.1475
	1382	0.09164	1382	0.11087	1382	0.14735
	1383	0.09129	1383	0.11179	1383	0.14761
	1384	0.09059	1384	0.11282	1384	0.14803
	1385	0.08996	1385	0.11391	1385	0.14848
	1386	0.08987	1386	0.11496	1386	0.14898
	1387	0.09061	1387	0.11586	1387	0.1496
	1388	0.09202	1388	0.11657	1388	0.15031
	1389	0.09366	1389	0.11716	1389	0.15094
	1390	0.09506	1390	0.11771	1390	0.1513
	1391	0.09607	1391	0.11813	1391	0.15121
	1392	0.09679	1392	0.11817	1392	0.15061
	1393	0.09738	1393	0.11757	1393	0.14958
	1394	0.0978	1394	0.11633	1394	0.14828
	1395	0.09786	1395	0.11477	1395	0.14694
	1396	0.09739	1396	0.11338	1396	0.14577
	1397	0.09632	1397	0.11261	1397	0.14496
	1398	0.09477	1398	0.11259	1398	0.14463
	1399	0.09301	1399	0.11314	1399	0.14484
	1400	0.09141	1400	0.11393	1400	0.14548
	1401	0.09029	1401	0.11467	1401	0.14638
	1402	0.08979	1402	0.11525	1402	0.14738
	1403	0.08976	1403	0.11568	1403	0.14841
	1404	0.08983	1404	0.11603	1404	0.14948
	1405	0.08973	1405	0.11632	1405	0.15055
	1406	0.08942	1406	0.11649	1406	0.15151
	1407	0.08908	1407	0.11646	1407	0.15228
	1408	0.08892	1408	0.11617	1408	0.15282
	1409	0.08905	1409	0.11564	1409	0.15324
	1410	0.0894	1410	0.11503	1410	0.15354
	1411	0.0898	1411	0.11457	1411	0.1536
	1412	0.09008	1412	0.11445	1412	0.15323
	1413	0.09013	1413	0.11478	1413	0.1523
	1414	0.08998	1414	0.11559	1414	0.15098
	1415	0.08977	1415	0.11687	1415	0.14962
	1416	0.08963	1416	0.11847	1416	0.14861
	1417	0.08968	1417	0.12011	1417	0.14824
	1418	0.08999	1418	0.12145	1418	0.14853
	1419	0.09063	1419	0.12228	1419	0.14933
	1420	0.09164	1420	0.12264	1420	0.15032
	1421	0.09285	1421	0.12273	1421	0.1512
	1422	0.09393	1422	0.12271	1422	0.15172
	1423	0.09445	1423	0.12263	1423	0.15179
	1424	0.09421	1424	0.12239	1424	0.15145
	1425	0.09339	1425	0.12185	1425	0.15085
	1426	0.09252	1426	0.12089	1426	0.15016
	1427	0.09207	1427	0.1195	1427	0.14951
	1428	0.09225	1428	0.11779	1428	0.14887
	1429	0.09291	1429	0.11594	1429	0.14817
	1430	0.09375	1430	0.11412	1430	0.14734
	1431	0.09455	1431	0.11241	1431	0.1464
	1432	0.09524	1432	0.11075	1432	0.14544
	1433	0.09592	1433	0.10912	1433	0.14465
	1434	0.0967	1434	0.10767	1434	0.14414
	1435	0.09756	1435	0.10674	1435	0.14394
	1436	0.09837	1436	0.10672	1436	0.14405
	1437	0.09891	1437	0.10779	1437	0.14447
	1438	0.09903	1438	0.10976	1438	0.1452
	1439	0.09874	1439	0.1121	1439	0.14619
	1440	0.0982	1440	0.11422	1440	0.14726
	1441	0.09757	1441	0.11572	1441	0.14817
	1442	0.09698	1442	0.1165	1442	0.14868
	1443	0.09641	1443	0.11675	1443	0.14872
	1444	0.0958	1444	0.11679	1444	0.14836
	1445	0.09508	1445	0.11684	1445	0.14775
	1446	0.09423	1446	0.11702	1446	0.147
	1447	0.09332	1447	0.11732	1447	0.14618
	1448	0.09251	1448	0.11772	1448	0.14536
	1449	0.09199	1449	0.11819	1449	0.14468
	1450	0.09194	1450	0.11867	1450	0.14428
	1451	0.09236	1451	0.11904	1451	0.14424
	1452	0.09305	1452	0.11916	1452	0.14463
	1453	0.09376	1453	0.11893	1453	0.14545
	1454	0.09439	1454	0.11837	1454	0.14672
	1455	0.09515	1455	0.11765	1455	0.14827
	1456	0.09628	1456	0.11696	1456	0.14979
	1457	0.09782	1457	0.11644	1457	0.15086
	1458	0.09942	1458	0.11612	1458	0.1513
	1459	0.10056	1459	0.11595	1459	0.15121
	1460	0.10092	1460	0.11584	1460	0.15093
	1461	0.10056	1461	0.11581	1461	0.15079
	1462	0.09987	1462	0.11601	1462	0.15096
	1463	0.09925	1463	0.11654	1463	0.15141
	1464	0.09887	1464	0.11729	1464	0.15206
	1465	0.09863	1465	0.11797	1465	0.15277
	1466	0.09834	1466	0.11834	1466	0.15351
	1467	0.09789	1467	0.11834	1467	0.15426
	1468	0.0974	1468	0.1181	1468	0.15502
	1469	0.09702	1469	0.1177	1469	0.15572
	1470	0.09686	1470	0.1171	1470	0.15616
	1471	0.09686	1471	0.11628	1471	0.15618
	1472	0.09683	1472	0.11537	1472	0.15572
	1473	0.09664	1473	0.1147	1473	0.15487
	1474	0.09621	1474	0.11457	1474	0.15384
	1475	0.09562	1475	0.1151	1475	0.15285
	1476	0.09503	1476	0.1162	1476	0.15211
	1477	0.09461	1477	0.1176	1477	0.15178
	1478	0.0945	1478	0.11905	1478	0.15187
	1479	0.0947	1479	0.12036	1479	0.1522
	1480	0.09513	1480	0.12138	1480	0.15247
	1481	0.09569	1481	0.12194	1481	0.15246
	1482	0.09633	1482	0.12196	1482	0.15218
	1483	0.09699	1483	0.1215	1483	0.15181
	1484	0.09753	1484	0.12086	1484	0.15157
	1485	0.09776	1485	0.12028	1485	0.1515
	1486	0.09749	1486	0.11979	1486	0.15153
	1487	0.09665	1487	0.11917	1487	0.15152
	1488	0.09543	1488	0.11817	1488	0.1514
	1489	0.09415	1489	0.11681	1489	0.15121
	1490	0.09317	1490	0.11541	1490	0.15105
	1491	0.0927	1491	0.11437	1491	0.15103
	1492	0.09275	1492	0.1139	1492	0.15125
	1493	0.0932	1493	0.11391	1493	0.15174
	1494	0.09397	1494	0.11414	1494	0.15252
	1495	0.09503	1495	0.11448	1495	0.15353
	1496	0.09637	1496	0.11496	1496	0.15457
	1497	0.09787	1497	0.11569	1497	0.15534
	1498	0.09929	1498	0.11664	1498	0.15551
	1499	0.10031	1499	0.11757	1499	0.1549
	1500	0.10073	1500	0.11825	1500	0.15362
	1501	0.10048	1501	0.11852	1501	0.15196
	1502	0.09966	1502	0.11841	1502	0.15033
	1503	0.09846	1503	0.118	1503	0.14902
	1504	0.0971	1504	0.1174	1504	0.14809
	1505	0.09575	1505	0.11673	1505	0.14741
	1506	0.09459	1506	0.11614	1506	0.14684
	1507	0.09378	1507	0.11577	1507	0.14637
	1508	0.09347	1508	0.11574	1508	0.14616
	1509	0.09371	1509	0.11605	1509	0.14642
	1510	0.09438	1510	0.11656	1510	0.14721
	1511	0.09525	1511	0.117	1511	0.14837
	1512	0.09608	1512	0.11718	1512	0.1496
	1513	0.09673	1513	0.11712	1513	0.15067
	1514	0.09722	1514	0.117	1514	0.15152
	1515	0.09765	1515	0.11697	1515	0.15227
	1516	0.09814	1516	0.11707	1516	0.15313
	1517	0.09871	1517	0.11721	1517	0.15421
	1518	0.09931	1518	0.11733	1518	0.15538
	1519	0.09987	1519	0.11744	1519	0.1563
	1520	0.10032	1520	0.11751	1520	0.15663
	1521	0.10067	1521	0.11751	1521	0.15633
	1522	0.10097	1522	0.11738	1522	0.15576
	1523	0.10134	1523	0.11715	1523	0.15543
	1524	0.10189	1524	0.11689	1524	0.1557
	1525	0.1026	1525	0.11668	1525	0.15654
	1526	0.10327	1526	0.1166	1526	0.15768
	1527	0.10361	1527	0.11678	1527	0.15872
	1528	0.10341	1528	0.11729	1528	0.1594
	1529	0.10264	1529	0.11819	1529	0.15961
	1530	0.10144	1530	0.11936	1530	0.15941
	1531	0.09998	1531	0.12059	1531	0.15902
	1532	0.09846	1532	0.12162	1532	0.1587
	1533	0.09705	1533	0.12219	1533	0.15862
	1534	0.09597	1534	0.12215	1534	0.15881
	1535	0.0955	1535	0.12153	1535	0.15917
	1536	0.09577	1536	0.12049	1536	0.15956
	1537	0.09666	1537	0.11938	1537	0.15984
	1538	0.09776	1538	0.11859	1538	0.15992
	1539	0.0986	1539	0.11842	1539	0.15976
	1540	0.0989	1540	0.11898	1540	0.15944
	1541	0.09869	1541	0.12012	1541	0.15915
	1542	0.09822	1542	0.12154	1542	0.15905
	1543	0.09775	1543	0.12293	1543	0.1591
	1544	0.09738	1544	0.12409	1544	0.15904
	1545	0.09699	1545	0.12495	1545	0.15861
	1546	0.09637	1546	0.12538	1546	0.15773
	1547	0.09543	1547	0.12524	1547	0.15663
	1548	0.0943	1548	0.12442	1548	0.15567
	1549	0.09333	1549	0.12298	1549	0.15508
	1550	0.09297	1550	0.12119	1550	0.15488
	1551	0.09355	1551	0.11935	1551	0.15496
	1552	0.0951	1552	0.11765	1552	0.15517
	1553	0.09728	1553	0.11615	1553	0.15543
	1554	0.09952	1554	0.11485	1554	0.15581
	1555	0.10129	1555	0.11375	1555	0.15648
	1556	0.10232	1556	0.11291	1556	0.1576
	1557	0.10266	1557	0.11241	1557	0.15919
	1558	0.10256	1558	0.11235	1558	0.16106
	1559	0.10226	1559	0.11281	1559	0.16286
	1560	0.10181	1560	0.11375	1560	0.16419
	1561	0.10114	1561	0.11504	1561	0.16477
	1562	0.10009	1562	0.11649	1562	0.16449
	1563	0.09868	1563	0.11795	1563	0.16353
	1564	0.09709	1564	0.11931	1564	0.16217
	1565	0.09566	1565	0.1205	1565	0.16072
	1566	0.09471	1566	0.12141	1566	0.15928
	1567	0.09437	1567	0.12187	1567	0.15785
	1568	0.09455	1568	0.12183	1568	0.1564
	1569	0.09501	1569	0.12137	1569	0.15507
	1570	0.09549	1570	0.12074	1570	0.15413
	1571	0.09578	1571	0.1202	1571	0.15381
	1572	0.09578	1572	0.11985	1572	0.15421
	1573	0.09545	1573	0.11965	1573	0.15525
	1574	0.09482	1574	0.11954	1574	0.15677
	1575	0.09401	1575	0.11949	1575	0.15853
	1576	0.09321	1576	0.1195	1576	0.16023
	1577	0.09255	1577	0.1195	1577	0.16159
	1578	0.09211	1578	0.11938	1578	0.16241
	1579	0.09183	1579	0.11922	1579	0.16269
	1580	0.09173	1580	0.11928	1580	0.16248
	1581	0.09192	1581	0.11986	1581	0.16188
	1582	0.09259	1582	0.12097	1582	0.16103
	1583	0.09383	1583	0.12222	1583	0.16014
	1584	0.09555	1584	0.12304	1584	0.15945
	1585	0.09748	1585	0.12303	1585	0.15916
	1586	0.09932	1586	0.1222	1586	0.15928
	1587	0.10081	1587	0.12091	1587	0.15962
	1588	0.10177	1588	0.11956	1588	0.15987
	1589	0.10205	1589	0.11841	1589	0.15979
	1590	0.10167	1590	0.11747	1590	0.15924
	1591	0.10077	1591	0.11667	1591	0.15827
	1592	0.09971	1592	0.11597	1592	0.15706
	1593	0.09889	1593	0.11536	1593	0.15588
	1594	0.09855	1594	0.1149	1594	0.15499
	1595	0.09864	1595	0.11468	1595	0.15449
	1596	0.09888	1596	0.11484	1596	0.15428
	1597	0.09902	1597	0.11549	1597	0.15415
	1598	0.09906	1598	0.11659	1598	0.1539
	1599	0.09921	1599	0.11796	1599	0.15347
	1600	0.09965	1600	0.11933	1600	0.15292
	1601	0.10044	1601	0.12052	1601	0.15242
	1602	0.10146	1602	0.12151	1602	0.15221
	1603	0.10262	1603	0.12239	1603	0.1525
	1604	0.10385	1604	0.12321	1604	0.15345
	1605	0.10507	1605	0.12394	1605	0.15508
	1606	0.10606	1606	0.12445	1606	0.15719
	1607	0.10651	1607	0.12456	1607	0.1594
	1608	0.10621	1608	0.12421	1608	0.16129
	1609	0.10508	1609	0.12349	1609	0.16262
	1610	0.10335	1610	0.12258	1610	0.16343
	1611	0.10145	1611	0.12169	1611	0.16384
	1612	0.09984	1612	0.12094	1612	0.16395
	1613	0.09883	1613	0.12038	1613	0.16366
	1614	0.09844	1614	0.12001	1614	0.16278
	1615	0.09848	1615	0.1198	1615	0.16125
	1616	0.09872	1616	0.1197	1616	0.15923
	1617	0.09895	1617	0.11964	1617	0.15714
	1618	0.09905	1618	0.11954	1618	0.15544
	1619	0.09898	1619	0.11939	1619	0.15447
	1620	0.09883	1620	0.11932	1620	0.15433
	1621	0.0987	1621	0.11953	1621	0.15489
	1622	0.09865	1622	0.12015	1622	0.15588
	1623	0.09864	1623	0.12114	1623	0.15698
	1624	0.09864	1624	0.12218	1624	0.15788
	1625	0.09872	1625	0.12287	1625	0.15844
	1626	0.09901	1626	0.12292	1626	0.15864
	1627	0.09964	1627	0.12225	1627	0.15864
	1628	0.10063	1628	0.12108	1628	0.15862
	1629	0.10195	1629	0.11983	1629	0.15873
	1630	0.10347	1630	0.11896	1630	0.15902
	1631	0.10493	1631	0.11867	1631	0.15946
	1632	0.10607	1632	0.11879	1632	0.15994
	1633	0.10668	1633	0.11892	1633	0.16037
	1634	0.10676	1634	0.1188	1634	0.16072
	1635	0.10645	1635	0.11851	1635	0.16114
	1636	0.10584	1636	0.11833	1636	0.16185
	1637	0.10489	1637	0.11845	1637	0.16295
	1638	0.10358	1638	0.11877	1638	0.16423
	1639	0.102	1639	0.11902	1639	0.16529
	1640	0.1004	1640	0.11896	1640	0.16573
	1641	0.09905	1641	0.11853	1641	0.16544
	1642	0.09819	1642	0.11785	1642	0.16458
	1643	0.09785	1643	0.11709	1643	0.16354
	1644	0.09787	1644	0.11638	1644	0.16268
	1645	0.09791	1645	0.11579	1645	0.16224
	1646	0.09764	1646	0.11541	1646	0.16225
	1647	0.09691	1647	0.11532	1647	0.16262
	1648	0.09589	1648	0.11556	1648	0.1632
	1649	0.09495	1649	0.11605	1649	0.16397
	1650	0.09448	1650	0.1167	1650	0.16497
	1651	0.09461	1651	0.11741	1651	0.16621
	1652	0.09523	1652	0.1182	1652	0.16749
	1653	0.09607	1653	0.11912	1653	0.16845
	1654	0.09694	1654	0.12026	1654	0.16873
	1655	0.09785	1655	0.12163	1655	0.16815
	1656	0.09891	1656	0.12316	1656	0.16685
	1657	0.10023	1657	0.12468	1657	0.16512
	1658	0.10175	1658	0.12597	1658	0.16326
	1659	0.10336	1659	0.12685	1659	0.16151
	1660	0.10494	1660	0.12727	1660	0.16005
	1661	0.10639	1661	0.12733	1661	0.159
	1662	0.10761	1662	0.1272	1662	0.15845
	1663	0.10847	1663	0.12704	1663	0.15839
	1664	0.10877	1664	0.12698	1664	0.15871
	1665	0.1084	1665	0.12703	1665	0.15927
	1666	0.1074	1666	0.12713	1666	0.15986
	1667	0.10601	1667	0.12709	1667	0.16036
	1668	0.10465	1668	0.12678	1668	0.16071
	1669	0.10368	1669	0.12614	1669	0.161
	1670	0.10329	1670	0.1253	1670	0.16142
	1671	0.10341	1671	0.12442	1671	0.1621
	1672	0.1039	1672	0.12363	1672	0.16302
	1673	0.10461	1673	0.12293	1673	0.16403
	1674	0.10549	1674	0.12227	1674	0.16499
	1675	0.1065	1675	0.1216	1675	0.16585
	1676	0.1075	1676	0.12087	1676	0.16663
	1677	0.10837	1677	0.12006	1677	0.16731
	1678	0.10899	1678	0.11923	1678	0.16777
	1679	0.10931	1679	0.11856	1679	0.1679
	1680	0.10938	1680	0.11829	1680	0.16768
	1681	0.10929	1681	0.1186	1681	0.16717
	1682	0.10913	1682	0.11942	1682	0.16641
	1683	0.10895	1683	0.12043	1683	0.16549
	1684	0.10877	1684	0.12123	1684	0.16455
	1685	0.10858	1685	0.12153	1685	0.16376
	1686	0.10838	1686	0.1213	1686	0.16332
	1687	0.10818	1687	0.12084	1687	0.16331
	1688	0.10797	1688	0.12056	1688	0.16366
	1689	0.10768	1689	0.12077	1689	0.16424
	1690	0.10725	1690	0.12158	1690	0.16493
	1691	0.10672	1691	0.12287	1691	0.16568
	1692	0.10628	1692	0.12451	1692	0.1665
	1693	0.10608	1693	0.12632	1693	0.16739
	1694	0.10613	1694	0.12809	1694	0.16823
	1695	0.10629	1695	0.12952	1695	0.16887
	1696	0.10644	1696	0.13034	1696	0.16918
	1697	0.10659	1697	0.13051	1697	0.16912
	1698	0.10689	1698	0.13024	1698	0.16881
	1699	0.10739	1699	0.12991	1699	0.16836
	1700	0.10801	1700	0.12985	1700	0.16782
	1701	0.10855	1701	0.13017	1701	0.16723
	1702	0.10886	1702	0.13083	1702	0.16662
	1703	0.10888	1703	0.13165	1703	0.16611
	1704	0.10856	1704	0.13244	1704	0.16584
	1705	0.10788	1705	0.13301	1705	0.16592
	1706	0.10691	1706	0.13322	1706	0.16629
	1707	0.10582	1707	0.13296	1707	0.16674
	1708	0.10486	1708	0.13218	1708	0.16698
	1709	0.10424	1709	0.13082	1709	0.16677
	1710	0.10405	1710	0.12897	1710	0.16611
	1711	0.10426	1711	0.12687	1711	0.16522
	1712	0.10474	1712	0.12493	1712	0.16449
	1713	0.10522	1713	0.12358	1713	0.1642
	1714	0.1054	1714	0.12303	1714	0.16443
	1715	0.10509	1715	0.12315	1715	0.165
	1716	0.10437	1716	0.12355	1716	0.16567
	1717	0.10355	1717	0.12386	1717	0.16637
	1718	0.10303	1718	0.12382	1718	0.16714
	1719	0.10304	1719	0.12336	1719	0.16807
	1720	0.10356	1720	0.12255	1720	0.16913
	1721	0.10433	1721	0.12149	1721	0.17023
	1722	0.10497	1722	0.12025	1722	0.1712
	1723	0.10519	1723	0.11891	1723	0.17193
	1724	0.10491	1724	0.1176	1724	0.1723
	1725	0.10426	1725	0.11653	1725	0.1723
	1726	0.10355	1726	0.11598	1726	0.17211
	1727	0.10303	1727	0.11614	1727	0.17204
	1728	0.1029	1728	0.11702	1728	0.17247
	1729	0.10316	1729	0.11839	1729	0.17358
	1730	0.10363	1730	0.11985	1730	0.17518
	1731	0.10405	1731	0.12099	1731	0.1768
	1732	0.10419	1732	0.12155	1732	0.17794
	1733	0.10403	1733	0.12142	1733	0.17836
	1734	0.10378	1734	0.12066	1734	0.1782
	1735	0.10365	1735	0.11944	1735	0.17787
	1736	0.10377	1736	0.11795	1736	0.17778
	1737	0.10403	1737	0.11646	1737	0.17811
	1738	0.10422	1738	0.11528	1738	0.1788
	1739	0.10415	1739	0.11473	1739	0.17955
	1740	0.10379	1740	0.11506	1740	0.18004
	1741	0.10322	1741	0.11638	1741	0.18005
	1742	0.10262	1742	0.11847	1742	0.17957
	1743	0.10216	1743	0.12088	1743	0.17882
	1744	0.10199	1744	0.12302	1744	0.17806
	1745	0.10223	1745	0.1245	1745	0.1775
	1746	0.10294	1746	0.12526	1746	0.17717
	1747	0.1041	1747	0.12559	1747	0.17692
	1748	0.10556	1748	0.12587	1748	0.17652
	1749	0.10702	1749	0.12631	1749	0.17583
	1750	0.10821	1750	0.12689	1750	0.17493
	1751	0.10899	1751	0.1274	1751	0.17411
	1752	0.10943	1752	0.12766	1752	0.17374
	1753	0.10969	1753	0.12764	1753	0.17402
	1754	0.1098	1754	0.12743	1754	0.17489
	1755	0.10968	1755	0.12712	1755	0.17601
	1756	0.10919	1756	0.1267	1756	0.1771
	1757	0.1083	1757	0.12613	1757	0.17799
	1758	0.10717	1758	0.12543	1758	0.17866
	1759	0.1061	1759	0.12477	1759	0.17902
	1760	0.10534	1760	0.12437	1760	0.17887
	1761	0.105	1761	0.12431	1761	0.17809
	1762	0.10501	1762	0.1245	1762	0.17668
	1763	0.10523	1763	0.12476	1763	0.17494
	1764	0.10547	1764	0.12493	1764	0.17329
	1765	0.10558	1765	0.12499	1765	0.17211
	1766	0.10542	1766	0.12497	1766	0.17154
	1767	0.10495	1767	0.12493	1767	0.1714
	1768	0.10435	1768	0.12483	1768	0.1714
	1769	0.10393	1769	0.12458	1769	0.17134
	1770	0.104	1770	0.12407	1770	0.17124
	1771	0.10466	1771	0.12325	1771	0.17132
	1772	0.10581	1772	0.12223	1772	0.17176
	1773	0.10723	1773	0.12123	1773	0.17251
	1774	0.10875	1774	0.12043	1774	0.17325
	1775	0.11022	1775	0.12	1775	0.17359
	1776	0.11148	1776	0.12001	1776	0.17341
	1777	0.11236	1777	0.12048	1777	0.17296
	1778	0.11268	1778	0.1213	1778	0.17266
	1779	0.11237	1779	0.12217	1779	0.17273
	1780	0.11157	1780	0.12275	1780	0.1731
	1781	0.11056	1781	0.12281	1781	0.1736
	1782	0.10967	1782	0.12238	1782	0.17412
	1783	0.10911	1783	0.12173	1783	0.17458
	1784	0.10893	1784	0.1212	1784	0.17485
	1785	0.109	1785	0.12111	1785	0.17478
	1786	0.10918	1786	0.12161	1786	0.17438
	1787	0.10942	1787	0.12264	1787	0.17388
	1788	0.10981	1788	0.12387	1788	0.17361
	1789	0.11051	1789	0.12482	1789	0.17381
	1790	0.11164	1790	0.12514	1790	0.17448
	1791	0.11325	1791	0.12488	1791	0.17545
	1792	0.11523	1792	0.12445	1792	0.17654
	1793	0.11724	1793	0.12437	1793	0.17769
	1794	0.11877	1794	0.12486	1794	0.17891
	1795	0.11937	1795	0.12578	1795	0.18015
	1796	0.11889	1796	0.12682	1796	0.18125
	1797	0.11763	1797	0.12769	1797	0.18205
	1798	0.11608	1798	0.12817	1798	0.18246
	1799	0.11473	1799	0.12809	1799	0.18253
	1800	0.1138	1800	0.12734	1800	0.18241
	1801	0.11334	1801	0.126	1801	0.18225
	1802	0.11327	1802	0.12437	1802	0.18226
	1803	0.11349	1803	0.12293	1803	0.18264
	1804	0.1139	1804	0.12208	1804	0.18352
	1805	0.11434	1805	0.12195	1805	0.18473
	1806	0.1147	1806	0.12236	1806	0.18588
	1807	0.11496	1807	0.12297	1807	0.18652
	1808	0.11519	1808	0.12353	1808	0.18643
	1809	0.11546	1809	0.1239	1809	0.18575
	1810	0.1158	1810	0.12405	1810	0.18479
	1811	0.1162	1811	0.124	1811	0.18384
	1812	0.11657	1812	0.12383	1812	0.18299
	1813	0.11682	1813	0.12366	1813	0.18218
	1814	0.11684	1814	0.12371	1814	0.18132
	1815	0.11654	1815	0.12412	1815	0.18034
	1816	0.1159	1816	0.12494	1816	0.17932
	1817	0.11493	1817	0.12602	1817	0.17842
	1818	0.11365	1818	0.12715	1818	0.17787
	1819	0.11212	1819	0.12811	1819	0.17788
	1820	0.11045	1820	0.12876	1820	0.17846
	1821	0.10891	1821	0.12904	1821	0.17937
	1822	0.10776	1822	0.12897	1822	0.18026
	1823	0.10721	1823	0.12867	1823	0.18081
	1824	0.10721	1824	0.12831	1824	0.18098
	1825	0.10758	1825	0.128	1825	0.18097
	1826	0.10806	1826	0.12779	1826	0.18108
	1827	0.10852	1827	0.12775	1827	0.18153
	1828	0.10899	1828	0.128	1828	0.18239
	1829	0.10957	1829	0.12864	1829	0.18363
	1830	0.11021	1830	0.12965	1830	0.18513
	1831	0.11076	1831	0.13083	1831	0.1867
	1832	0.1111	1832	0.13192	1832	0.18815
	1833	0.11135	1833	0.13272	1833	0.18928
	1834	0.11179	1834	0.13313	1834	0.19001
	1835	0.11267	1835	0.13305	1835	0.19028
	1836	0.114	1836	0.1324	1836	0.19013
	1837	0.1155	1837	0.13117	1837	0.18969
	1838	0.11681	1838	0.12952	1838	0.1891
	1839	0.11771	1839	0.12782	1839	0.1885
	1840	0.11815	1840	0.12647	1840	0.18793
	1841	0.1183	1841	0.12567	1841	0.18739
	1842	0.1184	1842	0.12539	1842	0.18687
	1843	0.11866	1843	0.12547	1843	0.1864
	1844	0.11914	1844	0.12578	1844	0.186
	1845	0.11973	1845	0.12621	1845	0.18574
	1846	0.12027	1846	0.12673	1846	0.1857
	1847	0.12062	1847	0.12731	1847	0.18588
	1848	0.12079	1848	0.12802	1848	0.18614
	1849	0.12087	1849	0.12891	1849	0.18627
	1850	0.12093	1850	0.12996	1850	0.18611
	1851	0.12093	1851	0.13102	1851	0.18562
	1852	0.12065	1852	0.13184	1852	0.18491
	1853	0.11995	1853	0.13223	1853	0.18409
	1854	0.11886	1854	0.13215	1854	0.18321
	1855	0.11772	1855	0.13166	1855	0.18234
	1856	0.11691	1856	0.13084	1856	0.18154
	1857	0.11666	1857	0.12976	1857	0.18083
	1858	0.11688	1858	0.12852	1858	0.18023
	1859	0.11731	1859	0.12736	1859	0.17979
	1860	0.1176	1860	0.12656	1860	0.17966
	1861	0.11749	1861	0.12628	1861	0.18002
	1862	0.1169	1862	0.12651	1862	0.18101
	1863	0.11598	1863	0.12707	1863	0.18262
	1864	0.11509	1864	0.12782	1864	0.18458
	1865	0.11458	1865	0.12871	1865	0.18658
	1866	0.11463	1866	0.12973	1866	0.18836
	1867	0.11522	1867	0.13083	1867	0.18981
	1868	0.11613	1868	0.13183	1868	0.19087
	1869	0.11715	1869	0.13252	1869	0.19149
	1870	0.11811	1870	0.13277	1870	0.1917
	1871	0.11895	1871	0.13263	1871	0.19164
	1872	0.11966	1872	0.13226	1872	0.19151
	1873	0.12029	1873	0.13186	1873	0.19143
	1874	0.12085	1874	0.1315	1874	0.19134
	1875	0.12138	1875	0.13111	1875	0.19108
	1876	0.12189	1876	0.13054	1876	0.19055
	1877	0.1224	1877	0.12973	1877	0.18983
	1878	0.12281	1878	0.1288	1878	0.18904
	1879	0.12292	1879	0.12798	1879	0.18831
	1880	0.12257	1880	0.12747	1880	0.18776
	1881	0.12184	1881	0.12735	1881	0.1875
	1882	0.12101	1882	0.12758	1882	0.18764
	1883	0.12032	1883	0.12812	1883	0.18821
	1884	0.11976	1884	0.12889	1884	0.18908
	1885	0.11906	1885	0.12973	1885	0.19
	1886	0.11799	1886	0.13036	1886	0.19078
	1887	0.11658	1887	0.13048	1887	0.19128
	1888	0.11517	1888	0.13004	1888	0.19147
	1889	0.1142	1889	0.12924	1889	0.19133
	1890	0.11398	1890	0.12834	1890	0.19093
	1891	0.11459	1891	0.12751	1891	0.1905
	1892	0.11588	1892	0.12681	1892	0.19032
	1893	0.11755	1893	0.12625	1893	0.19065
	1894	0.11925	1894	0.12597	1894	0.19153
	1895	0.12067	1895	0.1261	1895	0.19272
	1896	0.12157	1896	0.12664	1896	0.1938
	1897	0.12194	1897	0.12734	1897	0.19441
	1898	0.12191	1898	0.12787	1898	0.19439
	1899	0.12169	1899	0.12803	1899	0.19383
	1900	0.12145	1900	0.12792	1900	0.19296
	1901	0.12127	1901	0.12788	1901	0.19204
	1902	0.12122	1902	0.12815	1902	0.19127
	1903	0.12147	1903	0.12872	1903	0.19069
	1904	0.12212	1904	0.12932	1904	0.19022
	1905	0.12317	1905	0.12972	1905	0.18971
	1906	0.12444	1906	0.12992	1906	0.18913
	1907	0.12567	1907	0.13016	1907	0.18871
	1908	0.12663	1908	0.13064	1908	0.1888
	1909	0.12728	1909	0.13134	1909	0.18965
	1910	0.12767	1910	0.132	1910	0.19119
	1911	0.12792	1911	0.13237	1911	0.19304
	1912	0.12806	1912	0.13239	1912	0.1948
	1913	0.12809	1913	0.13216	1913	0.1963
	1914	0.12799	1914	0.13182	1914	0.19761
	1915	0.1278	1915	0.13145	1915	0.19884
	1916	0.12769	1916	0.13113	1916	0.19992
	1917	0.12785	1917	0.13103	1917	0.20067
	1918	0.12842	1918	0.13135	1918	0.2009
	1919	0.12936	1919	0.13211	1919	0.20068
	1920	0.13054	1920	0.13304	1920	0.20026
	1921	0.13179	1921	0.13369	1921	0.1999
	1922	0.13295	1922	0.13368	1922	0.19969
	1923	0.13394	1923	0.13296	1923	0.19951
	1924	0.13468	1924	0.1319	1924	0.19917
	1925	0.13508	1925	0.13096	1925	0.19855
	1926	0.13504	1926	0.13045	1926	0.19769
	1927	0.13452	1927	0.13039	1927	0.19674
	1928	0.13354	1928	0.13064	1928	0.19587
	1929	0.13232	1929	0.13109	1929	0.19525
	1930	0.1311	1930	0.13172	1930	0.19501
	1931	0.13002	1931	0.13245	1931	0.19526
	1932	0.12898	1932	0.13308	1932	0.196
	1933	0.12782	1933	0.13332	1933	0.19715
	1934	0.12643	1934	0.1331	1934	0.19855
	1935	0.12489	1935	0.13254	1935	0.20005
	1936	0.12334	1936	0.13193	1936	0.20144
	1937	0.12193	1937	0.13148	1937	0.20248
	1938	0.12086	1938	0.13123	1938	0.203
	1939	0.12035	1939	0.13111	1939	0.20295
	1940	0.12056	1940	0.13108	1940	0.20247
	1941	0.12142	1941	0.13113	1941	0.20173
	1942	0.12271	1942	0.13133	1942	0.20086
	1943	0.12409	1943	0.13167	1943	0.19993
	1944	0.12521	1944	0.13212	1944	0.19899
	1945	0.12582	1945	0.13255	1945	0.19817
	1946	0.12585	1946	0.13284	1946	0.19759
	1947	0.12551	1947	0.13289	1947	0.19725
	1948	0.12525	1948	0.13272	1948	0.19703
	1949	0.12544	1949	0.13241	1949	0.1968
	1950	0.1262	1950	0.13202	1950	0.19651
	1951	0.12728	1951	0.13159	1951	0.19624
	1952	0.12824	1952	0.13119	1952	0.19606
	1953	0.12869	1953	0.13087	1953	0.19602
	1954	0.1285	1954	0.13071	1954	0.19609
	1955	0.12784	1955	0.13069	1955	0.19632
	1956	0.12702	1956	0.13075	1956	0.19679
	1957	0.12638	1957	0.13078	1957	0.19754
	1958	0.1261	1958	0.13074	1958	0.19851
	1959	0.12614	1959	0.13063	1959	0.19946
	1960	0.12629	1960	0.13048	1960	0.20008
	1961	0.12635	1961	0.13027	1961	0.20011
	1962	0.12622	1962	0.12998	1962	0.19951
	1963	0.12598	1963	0.12963	1963	0.19849
	1964	0.12574	1964	0.12936	1964	0.19742
	1965	0.12548	1965	0.12936	1965	0.19661
	1966	0.12507	1966	0.12977	1966	0.19621
	1967	0.12437	1967	0.1306	1967	0.1961
	1968	0.12342	1968	0.13172	1968	0.19608
	1969	0.12253	1969	0.13289	1969	0.19598
	1970	0.12207	1970	0.13377	1970	0.19585
	1971	0.12223	1971	0.13403	1971	0.19583
	1972	0.12297	1972	0.13347	1972	0.19607
	1973	0.12401	1973	0.13222	1973	0.19661
	1974	0.12503	1974	0.13071	1974	0.19734
	1975	0.12578	1975	0.12937	1975	0.19804
	1976	0.12617	1976	0.12842	1976	0.19848
	1977	0.12628	1977	0.12772	1977	0.19853
	1978	0.12633	1978	0.1271	1978	0.19823
	1979	0.12651	1979	0.12646	1979	0.19776
	1980	0.12694	1980	0.12587	1980	0.19731
	1981	0.12752	1981	0.12546	1981	0.19703
	1982	0.12804	1982	0.12529	1982	0.19701
	1983	0.12823	1983	0.12536	1983	0.19726
	1984	0.12798	1984	0.12564	1984	0.19773
	1985	0.1274	1985	0.12607	1985	0.19829
	1986	0.12673	1986	0.12656	1986	0.1988
	1987	0.12611	1987	0.12706	1987	0.1992
	1988	0.12547	1988	0.12751	1988	0.19952
	1989	0.12463	1989	0.12784	1989	0.19985
	1990	0.12358	1990	0.12801	1990	0.20023
	1991	0.1226	1991	0.12803	1991	0.20068
	1992	0.12215	1992	0.12806	1992	0.20119
	1993	0.12248	1993	0.12828	1993	0.20177
	1994	0.12344	1994	0.1288	1994	0.20232
	1995	0.1245	1995	0.12956	1995	0.20271
	1996	0.12513	1996	0.13028	1996	0.20287
	1997	0.12512	1997	0.13069	1997	0.2029
	1998	0.12462	1998	0.13061	1998	0.20303
	1999	0.12399	1999	0.1301	1999	0.20339
	2000	0.12351	2000	0.12936	2000	0.2039
	2001	0.1233	2001	0.12867	2001	0.20429
	2002	0.12339	2002	0.12823	2002	0.20424
	2003	0.12379	2003	0.12817	2003	0.20365
	2004	0.12446	2004	0.12854	2004	0.2027
	2005	0.12528	2005	0.12927	2005	0.20179
	2006	0.12606	2006	0.1301	2006	0.20134
	2007	0.12659	2007	0.13069	2007	0.20153
	2008	0.12673	2008	0.13074	2008	0.20222
	2009	0.12642	2009	0.13017	2009	0.20312
	2010	0.12569	2010	0.12913	2010	0.20388
	2011	0.1247	2011	0.12792	2011	0.20431
	2012	0.12369	2012	0.12682	2012	0.20435
	2013	0.12299	2013	0.12602	2013	0.20409
	2014	0.12291	2014	0.12561	2014	0.20374
	2015	0.12357	2015	0.12557	2015	0.20353
	2016	0.12482	2016	0.12577	2016	0.20358
	2017	0.12626	2017	0.12599	2017	0.20381
	2018	0.1275	2018	0.12603	2018	0.20401
	2019	0.1283	2019	0.12589	2019	0.20395
	2020	0.12866	2020	0.12576	2020	0.2036
	2021	0.12872	2021	0.12591	2021	0.20305
	2022	0.1286	2022	0.12642	2022	0.20242
	2023	0.12837	2023	0.12703	2023	0.20177
	2024	0.12802	2024	0.12732	2024	0.20113
	2025	0.12756	2025	0.12692	2025	0.20053
	2026	0.12705	2026	0.1258	2026	0.20001
	2027	0.12658	2027	0.12428	2027	0.19963
	2028	0.12629	2028	0.1229	2028	0.19945
	2029	0.1263	2029	0.12216	2029	0.19954
	2030	0.12663	2030	0.12223	2030	0.2
	2031	0.12719	2031	0.12293	2031	0.20091
	2032	0.12782	2032	0.12384	2032	0.20225
	2033	0.1284	2033	0.12464	2033	0.20388
	2034	0.12889	2034	0.12533	2034	0.20558
	2035	0.12933	2035	0.12612	2035	0.2071
	2036	0.12966	2036	0.12723	2036	0.20829
	2037	0.12977	2037	0.12865	2037	0.20915
	2038	0.12955	2038	0.13021	2038	0.20979
	2039	0.12906	2039	0.13173	2039	0.21031
	2040	0.12843	2040	0.13318	2040	0.21073
	2041	0.12781	2041	0.13458	2041	0.21099
	2042	0.12723	2042	0.13594	2042	0.21102
	2043	0.12666	2043	0.13713	2043	0.21075
	2044	0.12616	2044	0.13787	2044	0.21022
	2045	0.12593	2045	0.13793	2045	0.20958
	2046	0.12617	2046	0.13727	2046	0.20901
	2047	0.12687	2047	0.13602	2047	0.20862
	2048	0.12772	2048	0.1345	2048	0.20838
	2049	0.12827	2049	0.13299	2049	0.20813
	2050	0.12826	2050	0.1317	2050	0.20771
	2051	0.12779	2051	0.13075	2051	0.20706
	2052	0.12728	2052	0.13014	2052	0.20626
	2053	0.12719	2053	0.12977	2053	0.20552
	2054	0.12782	2054	0.12945	2054	0.20514
	2055	0.12916	2055	0.12894	2055	0.20533
	2056	0.1309	2056	0.12819	2056	0.20619
	2057	0.13259	2057	0.12737	2057	0.20766
	2058	0.13383	2058	0.12683	2058	0.20953
	2059	0.13441	2059	0.12683	2059	0.21152
	2060	0.13435	2060	0.12729	2060	0.21331
	2061	0.13389	2061	0.12787	2061	0.21467
	2062	0.13324	2062	0.12819	2062	0.21545
	2063	0.13248	2063	0.12811	2063	0.21563
	2064	0.13153	2064	0.12776	2064	0.21533
	2065	0.13034	2065	0.12736	2065	0.21471
	2066	0.12903	2066	0.12707	2066	0.21404
	2067	0.12793	2067	0.12698	2067	0.21358
	2068	0.12739	2068	0.12717	2068	0.2135
	2069	0.12756	2069	0.12772	2069	0.21379
	2070	0.12832	2070	0.12867	2070	0.21418
	2071	0.12939	2071	0.12995	2071	0.21431
	2072	0.1305	2072	0.13143	2072	0.21395
	2073	0.13152	2073	0.13296	2073	0.21316
	2074	0.13238	2074	0.13442	2074	0.21225
	2075	0.13297	2075	0.13573	2075	0.21158
	2076	0.13317	2076	0.13671	2076	0.21138
	2077	0.13289	2077	0.1371	2077	0.21169
	2078	0.13213	2078	0.13671	2078	0.21247
	2079	0.13105	2079	0.1356	2079	0.21357
	2080	0.12987	2080	0.13417	2080	0.21476
	2081	0.12877	2081	0.13298	2081	0.21563
	2082	0.12783	2082	0.1324	2082	0.21583
	2083	0.12706	2083	0.13246	2083	0.2152
	2084	0.12654	2084	0.13291	2084	0.21396
	2085	0.12646	2085	0.13342	2085	0.21253
	2086	0.12707	2086	0.13382	2086	0.21141
	2087	0.12845	2087	0.13412	2087	0.21087
	2088	0.13034	2088	0.13444	2088	0.21086
	2089	0.13221	2089	0.13487	2089	0.21111
	2090	0.13353	2090	0.13544	2090	0.21135
	2091	0.13403	2091	0.13607	2091	0.21154
	2092	0.13391	2092	0.13666	2092	0.2119
	2093	0.13365	2093	0.13714	2093	0.21278
	2094	0.13369	2094	0.13747	2094	0.21439
	2095	0.13421	2095	0.13765	2095	0.21669
	2096	0.13505	2096	0.13763	2096	0.21941
	2097	0.13593	2097	0.1374	2097	0.22219
[truncated: 3,802 more rows]

[truncated: 30 more sheets: Figure 4a, Figure 4b, Figure 4c, Figure 4d, Figure 4e, Figure 4f, Figure 5a, Figure 5b,  Figure 5c, Figure 5d, Supplementary Figure 3, Supplementary Figure 4, Supplementary Figure 5, Supplementary Figure 7, Supplementary Figure 9, Supplementary Figure 10, Supplementary Figure 11, Supplementary Figure 12, Supplementary Figure 13, Supplementary Figure 14 …]
